# Supplementary material for: Prolactin, cortisol, and extracellular osmolality regulate cftr, ostf1, and sgk1 in tilapia ionocytes
Source: Front Endocrinol (Lausanne). 2026 Apr 22;17:1802254. doi: 10.3389/fendo.2026.1802254 (PMC13143792; doi:10.3389/fendo.2026.1802254)
Supplement: Supplementary file 1 [file Supplementaryfile1.xlsx]

## Sheet: Supplementary File 1
Sample ID	Total Reads	Total Mapped Reads	Percentage of Total Mapped Reads	Unique Mapped Reads	Percentage of Unique Mapped Reads
oPrl-1	49853578	45288293	90.84	42870799	85.99
oPrl-2	51240145	47020676	91.77	44727202	87.29
oPrl-3	52389219	47914109	91.46	45426312	86.71
Veh-1	42582080	38772218	91.05	36727430	86.25
Veh-2	59647285	53956892	90.46	50968985	85.45
Veh-3	36907660	33471167	90.69	31680896	85.84
