# Supplementary material for: Prolactin, cortisol, and extracellular osmolality regulate cftr, ostf1, and sgk1 in tilapia ionocytes
Source: Front Endocrinol (Lausanne). 2026 Apr 22;17:1802254. doi: 10.3389/fendo.2026.1802254 (PMC13143792; doi:10.3389/fendo.2026.1802254)
Supplement: Supplementary file 4 [file Supplementaryfile4.xls]

## Sheet: Supplementary File 4
	log2FoldChange	pvalue	padj	gene.symbol	DEG	annotation
ENSONIG00000012358	5.32222	1.13e-82	2.24e-78		Top DEG	Na+/K+-transporting ATPase subunit alpha-1 (atp1a1)
ENSONIG00000039827	-5.50981	6.76e-77	6.74e-73		Top DEG	ENSONIG00000039827
ENSONIG00000012745	-3.54643	3.35e-73	2.23e-69	arrdc2	Top DEG	Arrestin domain containing 2 (arrdc2)
ENSONIG00000007896	7.1017	1.19e-69	5.94e-66		Top DEG	Solute carrier family 12 member 3 (slc12a3)
ENSONIG00000033189	-3.8632	1.88e-63	7.51e-60	rhoub	Top DEG	Rho-related GTP-binding protein RhoU (rhou)
ENSONIG00000020874	3.73866	2.72e-61	9.03e-58		Top DEG	Interferon-induced very large GTPase 1-like (gvin1)
ENSONIG00000016884	-4.58317	1.02e-60	2.91e-57	nt5dc2	Top DEG	5'-Nucleotidase domain containing 2 (nt5dc2)
ENSONIG00000019823	7.06717	1.03e-58	2.56e-55		Top DEG	Chloride channel protein 2 (clcn2)
ENSONIG00000011065	-2.07789	1.32e-52	2.92e-49	pik3r1	Top DEG	Phosphoinositide-3-kinase regulatory subunit 1 (pik3r1)
ENSONIG00000004410	-2.53594	1.94e-51	3.86e-48	cxcr4a	Top DEG	C-X-C motif chemokine receptor 4 (cxcr4)
ENSONIG00000034829	6.08558	1.39e-50	2.51e-47		Top DEG	ENSONIG00000034829
ENSONIG00000017217	2.56244	2.54e-49	4.22e-46		Top DEG	Interferon regulatory factor 1 (irf1)
ENSONIG00000041903	-2.64832	7.97e-49	1.22e-45		Top DEG	ENSONIG00000041903
ENSONIG00000007568	-3.35257	1.72e-48	2.46e-45	cited4a	Top DEG	Cbp/p300-interacting transactivator 3 (cited3)
ENSONIG00000015623	-3.52722	2.45e-48	3.25e-45	csrnp1a	Top DEG	Cysteine/serine-rich nuclear protein 1 (csrnp1)
ENSONIG00000003305	-3.09483	3.95e-47	4.92e-44	slc45a3	Top DEG	Solute carrier family 45 member 3 (slc45a3)
ENSONIG00000017340	-3.61489	3.9e-46	4.58e-43		Top DEG	ENSONIG00000017340
ENSONIG00000003498	6.30834	9.97e-46	1.1e-42		Top DEG	ENSONIG00000003498
ENSONIG00000006833	-5.56274	1.29e-44	1.35e-41		Top DEG	Elastase-1 (ela1)
ENSONIG00000031070	-3.99733	1.35e-43	1.35e-40	si:ch211-220e11.3	Top DEG	TSC22 domain family protein 3 (tsc22d3)
ENSONIG00000027247	-5.91257	2.52e-40	2.39e-37	ddit4	Top DEG	DNA damage inducible transcript 4 (ddit4)
ENSONIG00000007612	-2.51191	9.28e-40	8.41e-37	USP53	Top DEG	Ubiquitin specific peptidase 53 (usp53)
ENSONIG00000013339	5.3839	5.83e-38	5.05e-35	EPX	Top DEG	Eosinophil peroxidase (epx)
ENSONIG00000000834	-3.26053	1.56e-37	1.29e-34		Top DEG	Actin-depolymerizing factor, Brevin (adf)
ENSONIG00000008214	4.8885	1.81e-37	1.45e-34	ldlra	Top DEG	Low-density lipoprotein receptor (ldlr)
ENSONIG00000015664	-3.23783	6.42e-37	4.92e-34		Top DEG	C-X-C chemokine receptor type 4 (cxcr4)
ENSONIG00000015439	-3.0101	1.63e-36	1.2e-33		Top DEG	SNF-related serine/threonine-protein kinase (snrk)
ENSONIG00000002093	2.98208	2.66e-35	1.89e-32	ndrg1a	Top DEG	N-myc downstream regulated gene (ndrg)
ENSONIG00000029352	-2.22184	9.24e-34	6.35e-31	tefb	Top DEG	Thyrotroph embryonic factor (tef)
ENSONIG00000038963	6.0805	1.03e-33	6.81e-31		Top DEG	ENSONIG00000038963
ENSONIG00000021305	-4.06411	1.37e-33	8.8e-31	chst6	Top DEG	Carbohydrate sulfotransferase 6 (chst6)
ENSONIG00000029243	1.94139	9.83e-33	6.12e-30	arl6ip5a	Significant
ENSONIG00000009248	-2.13484	1.1e-32	6.67e-30	per1b	Top DEG	Period circadian protein homolog 1 (per1)
ENSONIG00000042849	-5.70553	1.49e-32	8.72e-30		Top DEG	Serum amyloid P-component-like (sap)
ENSONIG00000008699	-2.35689	1.61e-31	9.14e-29	nr1d2a	Top DEG	Nuclear receptor subfamily 1 group D member 2 (nr1d2)
ENSONIG00000017171	-2.22431	6.23e-31	3.45e-28	lpin1	Top DEG	Phosphatidate phosphatase Lpin1 (lpin1)
ENSONIG00000013522	2.45167	1.56e-30	8.19e-28	pole	Top DEG	DNA polymerase epsilon catalytic subunit (pol2)
ENSONIG00000001987	2.62122	1.53e-30	8.19e-28	calr	Top DEG	Calreticulin (calr)
ENSONIG00000033235	-3.09099	4.63e-29	2.37e-26		Top DEG	ENSONIG00000033235
ENSONIG00000001574	1.53608	5.55e-29	2.77e-26	dnmt1	Significant
ENSONIG00000003595	2.64626	3.84e-28	1.87e-25	tonsl	Top DEG	Tonsoku-like protein (tonsl)
ENSONIG00000007306	-3.3588	6.64e-28	3.15e-25	GADD45B	Top DEG	Growth arrest and DNA damage inducible beta (gadd45b)
ENSONIG00000002108	-1.96202	1.04e-27	4.8e-25	sla1a	Significant
ENSONIG00000008439	-1.78579	3.63e-27	1.64e-24	pmm1	Significant
ENSONIG00000029971	3.03966	4.12e-27	1.82e-24		Top DEG	Up-regulator of cell proliferation-like (urgcp)
ENSONIG00000014454	-1.35956	7.35e-27	3.18e-24	ptgdsb.1	Significant
ENSONIG00000040465	-2.03039	1.11e-26	4.69e-24		Top DEG	C-type lectin (clec)
ENSONIG00000004879	-1.54828	1.81e-26	7.5e-24	arhgap29a	Significant
ENSONIG00000040924	-2.16582	3.19e-26	1.3e-23		Top DEG	ENSONIG00000040924
ENSONIG00000042132	-2.44962	6.49e-26	2.59e-23	zgc:158404	Top DEG	Pleckstrin homology domain-containing S1 (plekhs1)
ENSONIG00000002480	-2.88431	3.92e-25	1.53e-22	azin1b	Top DEG	Antizyme inhibitor 1 (azin1)
ENSONIG00000028948	-2.06988	4.85e-25	1.86e-22	txnip	Top DEG	Thioredoxin-interacting protein (txnip)
ENSONIG00000000128	2.983	6.01e-25	2.26e-22	mms22l	Top DEG	MMS22-like, DNA repair protein (mms22l)
ENSONIG00000030094	3.73441	8.19e-25	3.02e-22		Top DEG	ENSONIG00000030094
ENSONIG00000024443	1.72	8.41e-25	3.05e-22		Significant
ENSONIG00000008247	-1.3981	3.48e-24	1.24e-21	cx28.6	Significant
ENSONIG00000017420	-1.90216	5.53e-24	1.93e-21	tbc1d9	Significant
ENSONIG00000036894	-2.09739	5.61e-24	1.93e-21	sost	Top DEG	Sclerostin (sost)
ENSONIG00000016847	-1.62478	6.74e-24	2.28e-21	prickle1b	Significant
ENSONIG00000014592	1.95741	8.64e-24	2.87e-21	ehf	Significant
ENSONIG00000033890	-2.22672	9.6e-24	3.14e-21	si:rp71-1g18.13	Top DEG	Apolipoprotein L (apol)
ENSONIG00000009980	-2.1557	1.2e-23	3.86e-21		Top DEG	ENSONIG00000009980
ENSONIG00000004221	-5.14031	1.31e-23	4.16e-21	fkbp5	Top DEG	FKBP prolyl isomerase 5 (fkbp5)
ENSONIG00000003315	2.21595	1.51e-23	4.69e-21	socs1b	Top DEG	Suppressor of cytokine signaling 1b (socs1b)
ENSONIG00000015203	-2.39609	1.83e-23	5.6e-21	apol1	Top DEG	Apolipoprotein L (apol)
ENSONIG00000032416	4.32244	2.32e-23	7e-21		Top DEG	Na+/K+-transporting ATPase subunit alpha-1 (atp1a1)
ENSONIG00000007739	1.66432	2.36e-23	7.02e-21	lmnb2	Significant
ENSONIG00000009689	-1.97701	2.56e-23	7.49e-21		Significant
ENSONIG00000040657	-4.44243	4.52e-23	1.31e-20		Significant
ENSONIG00000001681	2.50425	7.28e-23	2.07e-20	mcm9	Significant
ENSONIG00000002316	3.97001	7.61e-23	2.14e-20	noxo1a	Significant
ENSONIG00000014958	-3.78243	1.06e-22	2.94e-20	klf4	Significant
ENSONIG00000040834	-1.89813	2.11e-22	5.67e-20		Significant
ENSONIG00000000368	-4.15968	2.08e-22	5.67e-20	dkk1a	Significant
ENSONIG00000009296	-1.49333	2.25e-22	5.97e-20		Significant
ENSONIG00000014269	-1.80085	7.42e-22	1.95e-19	SNX18	Significant
ENSONIG00000038231	-1.80996	8.04e-22	2.08e-19	pim3	Significant
ENSONIG00000008820	-3.36067	9.24e-22	2.36e-19	dhrs9	Significant
ENSONIG00000019694	-1.6309	2.72e-21	6.86e-19	tefa	Significant
ENSONIG00000007135	1.90262	3e-21	7.47e-19	e2f8	Significant
ENSONIG00000011964	-1.95945	3.18e-21	7.83e-19	net1	Significant
ENSONIG00000029776	-2.25113	3.61e-21	8.76e-19	znf395a	Significant
ENSONIG00000033303	-1.74465	6.8e-21	1.63e-18	trib1	Significant
ENSONIG00000006551	2.5232	8.01e-21	1.9e-18	etv1	Significant
ENSONIG00000008816	-3.33121	1.11e-20	2.61e-18	rdh1	Significant
ENSONIG00000014373	1.82094	1.48e-20	3.43e-18	pola1	Significant
ENSONIG00000021025	3.25577	3.27e-20	7.48e-18		Significant
ENSONIG00000020608	-1.36215	3.51e-20	7.96e-18	fam43a	Significant
ENSONIG00000019916	-2.14068	3.89e-20	8.7e-18		Significant
ENSONIG00000019443	2.62574	7.01e-20	1.55e-17	cita	Significant
ENSONIG00000002357	1.61242	7.37e-20	1.61e-17	mcm7	Significant
ENSONIG00000002619	2.22659	8.22e-20	1.78e-17	her6	Significant
ENSONIG00000013661	-2.22678	9.05e-20	1.94e-17	fhl3	Significant
ENSONIG00000011464	2.70803	9.83e-20	2.06e-17		Significant
ENSONIG00000017745	-1.52326	9.76e-20	2.06e-17	slc26a11	Significant
ENSONIG00000006157	-2.4475	1.1e-19	2.29e-17	ankha	Significant
ENSONIG00000038657	-1.60123	1.36e-19	2.79e-17	efna1a	Significant
ENSONIG00000021375	-2.72907	1.48e-19	3.01e-17	kcnj1a.6	Significant
ENSONIG00000013227	1.44012	1.83e-19	3.68e-17		Significant
ENSONIG00000017440	-1.69019	2.05e-19	4.09e-17	fam13a	Significant
ENSONIG00000000892	-1.84405	2.13e-19	4.2e-17	cacnb1	Significant
ENSONIG00000031275	-1.74031	2.16e-19	4.23e-17		Significant
ENSONIG00000036855	-1.50078	2.37e-19	4.59e-17	PDCL3	Significant
ENSONIG00000013274	2.49555	2.77e-19	5.31e-17		Significant
ENSONIG00000030099	2.2053	3.2e-19	6.07e-17		Significant
ENSONIG00000029132	2.59963	3.94e-19	7.4e-17		Significant
ENSONIG00000016725	-2.4248	8.75e-19	1.63e-16		Significant
ENSONIG00000008866	-2.45657	8.95e-19	1.65e-16	ccn1	Significant
ENSONIG00000008133	-1.84239	9.2e-19	1.68e-16	mnta	Significant
ENSONIG00000019822	-1.94033	1.15e-18	2.08e-16	baiap2l1a	Significant
ENSONIG00000008088	-2.65013	1.28e-18	2.3e-16	ptger1b	Significant
ENSONIG00000019706	-2.65084	1.41e-18	2.5e-16	ciarta	Significant
ENSONIG00000007807	2.06156	1.57e-18	2.78e-16	orc1	Significant
ENSONIG00000009542	1.89941	1.88e-18	3.29e-16	snai2	Significant
ENSONIG00000015960	-2.39903	2.46e-18	4.27e-16	PPTC7	Significant
ENSONIG00000006907	4.63248	3.35e-18	5.76e-16		Significant
ENSONIG00000039569	1.7781	4.1e-18	6.98e-16	asf1bb	Significant
ENSONIG00000000729	-2.47354	4.18e-18	7.06e-16	ccn2a	Significant
ENSONIG00000030746	-2.86494	4.22e-18	7.07e-16		Significant
ENSONIG00000001535	-2.00415	4.8e-18	7.97e-16	S100P	Significant
ENSONIG00000014181	-2.11213	6.58e-18	1.08e-15	pde7a	Significant
ENSONIG00000015252	-1.13746	8.37e-18	1.37e-15	eif2b2	Significant
ENSONIG00000041992	-2.03387	8.57e-18	1.39e-15		Significant
ENSONIG00000018581	-2.15508	1.02e-17	1.64e-15		Significant
ENSONIG00000029899	1.44454	1.07e-17	1.71e-15	zgc:174935	Significant
ENSONIG00000003106	2.1252	1.29e-17	2.04e-15		Significant
ENSONIG00000007759	-1.93735	1.31e-17	2.05e-15	hif1al	Significant
ENSONIG00000020250	2.59559	1.75e-17	2.71e-15	mybl2b	Significant
ENSONIG00000033369	-2.28848	1.74e-17	2.71e-15		Significant
ENSONIG00000037204	-1.71486	1.77e-17	2.71e-15	ip6k2a	Significant
ENSONIG00000015159	-1.40593	1.85e-17	2.82e-15	si:ch211-13k12.2	Significant
ENSONIG00000008937	2.67705	2.15e-17	3.24e-15	polq	Significant
ENSONIG00000011188	-1.17004	3.14e-17	4.71e-15	nsa2	Significant
ENSONIG00000013618	2.43678	4.1e-17	6.1e-15	CLSPN	Significant
ENSONIG00000020128	2.38748	5.06e-17	7.47e-15	kif15	Significant
ENSONIG00000015208	2.38283	6.46e-17	9.47e-15	znf367	Significant
ENSONIG00000034082	-3.4898	8.01e-17	1.17e-14	mid1ip1l	Significant
ENSONIG00000000547	-2.11865	8.32e-17	1.2e-14	pibf1	Significant
ENSONIG00000018097	-1.27777	9.46e-17	1.36e-14	ano1	Significant
ENSONIG00000029103	1.45722	1.05e-16	1.5e-14	zgc:152863	Significant
ENSONIG00000042795	1.61184	1.16e-16	1.64e-14		Significant
ENSONIG00000014025	-1.99102	1.19e-16	1.67e-14		Significant
ENSONIG00000016806	-1.6868	1.22e-16	1.7e-14		Significant
ENSONIG00000031446	1.28725	2.42e-16	3.35e-14	mydgf	Significant
ENSONIG00000009863	-2.53098	2.54e-16	3.49e-14	elovl1a	Significant
ENSONIG00000010451	-1.32723	2.65e-16	3.62e-14	cry1b	Significant
ENSONIG00000000404	1.87517	2.78e-16	3.78e-14	mcm2	Significant
ENSONIG00000000554	-1.58289	3.15e-16	4.24e-14	si:ch73-21k16.1	Significant
ENSONIG00000000890	-3.29747	3.32e-16	4.44e-14	arl5c	Significant
ENSONIG00000000204	-3.69023	3.43e-16	4.56e-14		Significant
ENSONIG00000016887	-2.09556	3.58e-16	4.73e-14	rap1gap	Significant
ENSONIG00000042637	3.39465	3.74e-16	4.9e-14		Significant
ENSONIG00000005647	2.27094	3.96e-16	5.16e-14		Significant
ENSONIG00000004089	1.35482	5.11e-16	6.61e-14	uba7	Significant
ENSONIG00000003688	1.62569	6.67e-16	8.57e-14		Significant
ENSONIG00000007806	4.3785	7.04e-16	8.99e-14		Significant
ENSONIG00000014988	-1.24546	8.53e-16	1.08e-13	ak1	Significant
ENSONIG00000016414	2.41	8.64e-16	1.09e-13	cep55l	Significant
ENSONIG00000009468	-2.7002	8.89e-16	1.11e-13	bckdk	Significant
ENSONIG00000010980	-1.41778	8.96e-16	1.12e-13	ulk1a	Significant
ENSONIG00000008821	-4.21883	9.08e-16	1.12e-13	abcb11a	Significant
ENSONIG00000000769	-1.62611	9.78e-16	1.2e-13	srpk3	Significant
ENSONIG00000033692	2.25058	1.1e-15	1.35e-13		Significant
ENSONIG00000024682	3.32271	1.15e-15	1.39e-13		Significant
ENSONIG00000008233	2.2246	1.34e-15	1.62e-13	mcm5	Significant
ENSONIG00000014697	-4.6548	1.35e-15	1.62e-13	tulp1b	Significant
ENSONIG00000004994	-1.44335	1.41e-15	1.69e-13	nrg2a	Significant
ENSONIG00000007069	1.7258	1.43e-15	1.7e-13	E2F3	Significant
ENSONIG00000038581	-1.34781	1.63e-15	1.92e-13		Significant
ENSONIG00000033910	-2.56203	1.64e-15	1.92e-13		Significant
ENSONIG00000011588	2.25466	1.82e-15	2.13e-13	spdl1	Significant
ENSONIG00000010375	2.32953	1.99e-15	2.31e-13	anln	Significant
ENSONIG00000006037	1.69169	2.33e-15	2.68e-13	erp44	Significant
ENSONIG00000034028	-2.99061	2.45e-15	2.81e-13	errfi1a	Significant
ENSONIG00000000292	-1.5423	2.85e-15	3.24e-13	lpcat4	Significant
ENSONIG00000029769	-1.93968	3.45e-15	3.9e-13	gbp	Significant
ENSONIG00000019201	2.17177	3.95e-15	4.45e-13	timeless	Significant
ENSONIG00000005522	1.71487	6.32e-15	7.08e-13		Significant
ENSONIG00000000469	1.45337	7e-15	7.8e-13	myb	Significant
ENSONIG00000004923	2.21185	7.12e-15	7.87e-13	chek1	Significant
ENSONIG00000002795	-2.16899	7.15e-15	7.87e-13		Significant
ENSONIG00000015981	2.41065	7.66e-15	8.39e-13	chaf1b	Significant
ENSONIG00000008285	-1.33931	7.95e-15	8.66e-13	abcc5	Significant
ENSONIG00000034937	3.06062	9.45e-15	1.02e-12		Significant
ENSONIG00000039490	-1.35083	9.45e-15	1.02e-12		Significant
ENSONIG00000033793	2.32229	1.04e-14	1.11e-12		Significant
ENSONIG00000006891	-3.2509	1.16e-14	1.24e-12	cyp24a1	Significant
ENSONIG00000028946	-1.64692	1.81e-14	1.92e-12		Significant
ENSONIG00000014362	-3.36786	1.96e-14	2.07e-12	irs2b	Significant
ENSONIG00000004013	2.39103	1.99e-14	2.09e-12	esco2	Significant
ENSONIG00000005403	2.41442	2.08e-14	2.16e-12	shcbp1	Significant
ENSONIG00000043113	1.77307	2.07e-14	2.16e-12		Significant
ENSONIG00000001338	2.57587	2.22e-14	2.29e-12	ccna2	Significant
ENSONIG00000001410	2.33089	2.26e-14	2.33e-12	iqgap3	Significant
ENSONIG00000012142	-1.67661	2.33e-14	2.38e-12		Significant
ENSONIG00000001358	-1.08934	2.68e-14	2.73e-12	YPEL5	Significant
ENSONIG00000032392	-3.6232	2.76e-14	2.8e-12	rasd4	Significant
ENSONIG00000014968	-3.09581	3.01e-14	3.03e-12	crema	Significant
ENSONIG00000003238	-2.07158	3.14e-14	3.14e-12	PCDH20	Significant
ENSONIG00000038873	-5.3119	3.54e-14	3.5e-12		Significant
ENSONIG00000001861	-2.44093	3.54e-14	3.5e-12	mibp	Significant
ENSONIG00000043167	-1.34444	3.51e-14	3.5e-12		Significant
ENSONIG00000006067	2.38422	4.38e-14	4.29e-12	rad54b	Significant
ENSONIG00000039474	-2.36494	4.39e-14	4.29e-12	slc35e4	Significant
ENSONIG00000016326	1.56633	5.29e-14	5.14e-12		Significant
ENSONIG00000008059	-2.03765	6.17e-14	5.97e-12		Significant
ENSONIG00000001246	1.27074	6.59e-14	6.34e-12	tubg1	Significant
ENSONIG00000012536	2.51107	6.85e-14	6.57e-12	kif14	Significant
ENSONIG00000011586	1.85093	8.21e-14	7.83e-12		Significant
ENSONIG00000020135	2.84101	8.98e-14	8.52e-12	hspa4l	Significant
ENSONIG00000042934	-1.75395	9.6e-14	9.07e-12	btg1	Significant
ENSONIG00000035377	-1.22416	1.04e-13	9.81e-12		Significant
ENSONIG00000041764	-1.45154	1.05e-13	9.81e-12	klf6a	Significant
ENSONIG00000005990	2.17915	1.2e-13	1.12e-11	ncapg2	Significant
ENSONIG00000036140	-4.04903	1.24e-13	1.15e-11	klf9	Significant
ENSONIG00000014606	-2.70741	1.4e-13	1.29e-11	rbp2a	Significant
ENSONIG00000010057	2.37913	1.52e-13	1.4e-11	pask	Significant
ENSONIG00000014612	-1.65657	1.61e-13	1.48e-11	lonrf1l	Significant
ENSONIG00000003444	-2.06192	1.81e-13	1.65e-11	card14	Significant
ENSONIG00000021117	-2.03432	1.94e-13	1.76e-11	adra2a	Significant
ENSONIG00000041243	3.66773	2.05e-13	1.85e-11		Significant
ENSONIG00000012974	1.31638	2.36e-13	2.12e-11	glulc	Significant
ENSONIG00000020780	-1.28681	2.53e-13	2.26e-11	sox4a	Significant
ENSONIG00000001295	1.88054	2.56e-13	2.28e-11	mcm3	Significant
ENSONIG00000017518	-1.57473	2.89e-13	2.56e-11	ftr83	Significant
ENSONIG00000037972	-4.59489	3.01e-13	2.65e-11		Significant
ENSONIG00000005849	-3.40579	3.12e-13	2.74e-11	csrnp1b	Significant
ENSONIG00000020477	-1.4054	3.2e-13	2.8e-11	arl4aa	Significant
ENSONIG00000004957	2.35013	3.6e-13	3.13e-11	tcf19l	Significant
ENSONIG00000009357	1.18734	4.07e-13	3.53e-11		Significant
ENSONIG00000039806	-1.78906	4.09e-13	3.53e-11	rsl24d1	Significant
ENSONIG00000006991	2.04739	4.14e-13	3.56e-11		Significant
ENSONIG00000015608	2.31683	4.57e-13	3.91e-11		Significant
ENSONIG00000017028	3.37885	4.76e-13	4.05e-11	gls2a	Significant
ENSONIG00000006277	-1.93021	4.8e-13	4.08e-11	tuft1	Significant
ENSONIG00000030863	2.59472	5.31e-13	4.49e-11		Significant
ENSONIG00000014156	2.51022	5.37e-13	4.52e-11	arhgef39	Significant
ENSONIG00000019410	1.36734	5.89e-13	4.93e-11	nudt9	Significant
ENSONIG00000011159	1.16738	6.61e-13	5.51e-11		Significant
ENSONIG00000011973	0.982561	6.65e-13	5.52e-11	galnt6	Not Significant
ENSONIG00000021100	-0.953708	6.89e-13	5.7e-11		Not Significant
ENSONIG00000012470	-1.70432	6.95e-13	5.72e-11	FILIP1L	Significant
ENSONIG00000009325	-1.60698	7.17e-13	5.88e-11		Significant
ENSONIG00000019464	4.89236	7.42e-13	6.06e-11	ghrhrb	Significant
ENSONIG00000028676	-1.97305	8.11e-13	6.6e-11	dusp8a	Significant
ENSONIG00000029668	-2.28789	9.46e-13	7.67e-11	kcnj16	Significant
ENSONIG00000026117	-2.5435	9.93e-13	8.01e-11		Significant
ENSONIG00000020811	-1.32796	1.05e-12	8.41e-11		Significant
ENSONIG00000002178	1.39688	1.07e-12	8.5e-11		Significant
ENSONIG00000006490	1.70344	1.07e-12	8.5e-11	map3k15	Significant
ENSONIG00000019914	2.19023	1.21e-12	9.61e-11	mki67	Significant
ENSONIG00000007281	1.47174	1.27e-12	1e-10	atad2	Significant
ENSONIG00000024911	-4.99267	1.3e-12	1.02e-10		Significant
ENSONIG00000042714	-2.72691	1.3e-12	1.02e-10	nfil3-5	Significant
ENSONIG00000019355	1.33236	1.49e-12	1.16e-10	dnajc16l	Significant
ENSONIG00000011649	2.44328	1.53e-12	1.19e-10	suv39h1b	Significant
ENSONIG00000019416	2.489	1.66e-12	1.29e-10		Significant
ENSONIG00000000644	1.62858	1.73e-12	1.34e-10	pgm3	Significant
ENSONIG00000000845	-1.28172	1.91e-12	1.47e-10		Significant
ENSONIG00000010632	-0.925571	1.93e-12	1.48e-10	prodhb	Not Significant
ENSONIG00000010308	-1.10476	1.96e-12	1.5e-10	nr1d2b	Significant
ENSONIG00000038079	1.07775	1.97e-12	1.5e-10		Significant
ENSONIG00000013226	2.49888	2.04e-12	1.55e-10	KIF23	Significant
ENSONIG00000037657	-1.34502	2.09e-12	1.57e-10	smdt1a	Significant
ENSONIG00000019942	3.98447	2.11e-12	1.59e-10		Significant
ENSONIG00000002573	1.97352	2.22e-12	1.66e-10	chaf1a	Significant
ENSONIG00000009797	-1.3168	2.33e-12	1.74e-10	map3k4	Significant
ENSONIG00000002876	-1.12018	2.4e-12	1.79e-10	traf2b	Significant
ENSONIG00000019784	-1.16473	2.49e-12	1.85e-10	arhgap17a	Significant
ENSONIG00000039035	-9.11902	2.54e-12	1.88e-10		Significant
ENSONIG00000036003	-1.88604	2.56e-12	1.88e-10		Significant
ENSONIG00000027533	1.5523	2.81e-12	2.06e-10	ponzr2	Significant
ENSONIG00000036070	-1.2026	2.82e-12	2.06e-10	tiparp	Significant
ENSONIG00000010880	1.94013	2.83e-12	2.06e-10	si:dkey-30c15.10	Significant
ENSONIG00000041600	-1.89494	2.91e-12	2.11e-10		Significant
ENSONIG00000029571	-1.5557	2.94e-12	2.12e-10		Significant
ENSONIG00000009212	1.5835	3e-12	2.16e-10	e2f1	Significant
ENSONIG00000014801	4.8871	3.17e-12	2.28e-10	si:dkey-150i13.2	Significant
ENSONIG00000041831	2.42421	3.19e-12	2.28e-10		Significant
ENSONIG00000042684	-1.31382	3.32e-12	2.36e-10		Significant
ENSONIG00000020823	-2.29311	3.5e-12	2.48e-10	jun	Significant
ENSONIG00000028546	-1.14703	3.5e-12	2.48e-10	wbp1lb	Significant
ENSONIG00000015860	-1.37682	3.56e-12	2.51e-10		Significant
ENSONIG00000018588	1.73495	3.76e-12	2.64e-10	calr3b	Significant
ENSONIG00000006173	0.877192	3.92e-12	2.74e-10	adam22	Not Significant
ENSONIG00000021386	-3.17828	4.46e-12	3.1e-10	socs3	Significant
ENSONIG00000033012	-2.44479	4.45e-12	3.1e-10		Significant
ENSONIG00000041691	1.71203	4.71e-12	3.26e-10	pcna	Significant
ENSONIG00000000068	2.27189	5.19e-12	3.58e-10	cdc6	Significant
ENSONIG00000000059	2.14422	5.49e-12	3.77e-10	ttk	Significant
ENSONIG00000000039	1.30565	5.88e-12	4.03e-10		Significant
ENSONIG00000009995	-1.50814	7.3e-12	4.99e-10	ivns1abpa	Significant
ENSONIG00000012903	2.12236	7.44e-12	5.05e-10	ncapd2	Significant
ENSONIG00000000381	-1.95326	7.43e-12	5.05e-10	papss2a	Significant
ENSONIG00000000019	1.20404	7.64e-12	5.16e-10	xpo1a	Significant
ENSONIG00000014412	2.17425	8.02e-12	5.4e-10	cdc45	Significant
ENSONIG00000031093	2.9087	8.09e-12	5.43e-10		Significant
ENSONIG00000006408	1.61969	8.16e-12	5.46e-10	gmds	Significant
ENSONIG00000011797	-1.25348	8.19e-12	5.46e-10	lzts1	Significant
ENSONIG00000008811	2.27013	8.73e-12	5.8e-10	smc2	Significant
ENSONIG00000021256	-1.23583	8.76e-12	5.8e-10		Significant
ENSONIG00000012178	2.38218	8.93e-12	5.9e-10	bub1bb	Significant
ENSONIG00000029593	-2.28284	9e-12	5.92e-10	TLR8	Significant
ENSONIG00000011138	1.83279	9.37e-12	6.15e-10	slc4a4b	Significant
ENSONIG00000006045	-2.06538	9.5e-12	6.21e-10	adma	Significant
ENSONIG00000005654	1.17903	1.02e-11	6.64e-10	CYBA	Significant
ENSONIG00000012801	-0.98078	1.1e-11	7.13e-10	trpv1	Not Significant
ENSONIG00000015669	2.07668	1.12e-11	7.23e-10	mcm6	Significant
ENSONIG00000008671	1.73137	1.14e-11	7.36e-10	cdca7a	Significant
ENSONIG00000018807	-1.80142	1.23e-11	7.94e-10	si:ch211-156l18.7	Significant
ENSONIG00000018700	-1.37227	1.24e-11	7.94e-10	SLC25A30	Significant
ENSONIG00000030948	1.09569	1.28e-11	8.19e-10	dffa	Significant
ENSONIG00000035203	1.66161	1.36e-11	8.67e-10		Significant
ENSONIG00000034572	2.142	1.38e-11	8.73e-10	ercc6l	Significant
ENSONIG00000039411	-2.02452	1.38e-11	8.73e-10	p2ry13	Significant
ENSONIG00000042068	2.99396	1.38e-11	8.73e-10	si:ch211-264e16.1	Significant
ENSONIG00000028092	-1.34615	1.5e-11	9.37e-10	zgc:136892	Significant
ENSONIG00000019673	-0.841106	1.5e-11	9.37e-10	TGFBR2	Not Significant
ENSONIG00000019031	-1.55157	1.49e-11	9.37e-10	pfkfb4b	Significant
ENSONIG00000020110	2.02716	1.53e-11	9.51e-10		Significant
ENSONIG00000013446	1.58195	1.63e-11	1.01e-09		Significant
ENSONIG00000005250	1.39079	1.7e-11	1.06e-09	pola2	Significant
ENSONIG00000014003	2.312	1.73e-11	1.07e-09	anxa3a	Significant
ENSONIG00000027640	-5.63455	1.8e-11	1.11e-09		Significant
ENSONIG00000030909	-0.85678	1.89e-11	1.16e-09	romo1	Not Significant
ENSONIG00000001808	-1.3808	1.91e-11	1.17e-09	enc3	Significant
ENSONIG00000007084	1.70601	1.92e-11	1.17e-09	wdhd1	Significant
ENSONIG00000004853	-1.83124	1.93e-11	1.17e-09		Significant
ENSONIG00000012585	1.7685	1.97e-11	1.2e-09	uhrf1	Significant
ENSONIG00000017553	1.42074	2.04e-11	1.23e-09	mogs	Significant
ENSONIG00000004682	2.71875	2.25e-11	1.35e-09	mis18a	Significant
ENSONIG00000003791	2.22223	2.29e-11	1.37e-09	aspm	Significant
ENSONIG00000009159	2.08358	2.31e-11	1.39e-09	ncapd3	Significant
ENSONIG00000013202	-1.87096	2.34e-11	1.39e-09		Significant
ENSONIG00000040624	2.31849	2.49e-11	1.48e-09		Significant
ENSONIG00000004999	-0.787564	2.63e-11	1.56e-09	zgc:100829	Not Significant
ENSONIG00000033641	1.7698	2.81e-11	1.66e-09	nme3	Significant
ENSONIG00000014353	1.5433	2.87e-11	1.69e-09	si:dkey-178e17.1	Significant
ENSONIG00000012908	1.73864	3.03e-11	1.78e-09	haus3	Significant
ENSONIG00000014330	-0.909954	3.21e-11	1.88e-09		Not Significant
ENSONIG00000018836	-0.911	3.23e-11	1.89e-09		Not Significant
ENSONIG00000016350	-1.32552	3.25e-11	1.9e-09	slc27a1b	Significant
ENSONIG00000011444	1.3892	3.33e-11	1.93e-09	si:ch211-244b2.4	Significant
ENSONIG00000039185	-2.44838	3.44e-11	1.99e-09	dusp1	Significant
ENSONIG00000007158	-1.56756	3.45e-11	1.99e-09	grb10b	Significant
ENSONIG00000002597	1.93423	3.9e-11	2.25e-09	hsd17b7	Significant
ENSONIG00000010086	-2.80204	4.48e-11	2.57e-09	mknk2b	Significant
ENSONIG00000011678	1.47422	4.5e-11	2.58e-09	gfpt1	Significant
ENSONIG00000005277	1.25767	4.55e-11	2.6e-09	si:ch211-114c17.1	Significant
ENSONIG00000003617	1.25255	4.94e-11	2.81e-09	smc4	Significant
ENSONIG00000029616	-1.90308	5.1e-11	2.89e-09	KLF15	Significant
ENSONIG00000042216	1.21514	5.17e-11	2.93e-09		Significant
ENSONIG00000002417	2.10635	5.61e-11	3.17e-09		Significant
ENSONIG00000042278	6.33785	5.86e-11	3.29e-09		Significant
ENSONIG00000028481	-0.842623	5.85e-11	3.29e-09		Not Significant
ENSONIG00000015310	-2.16779	5.99e-11	3.35e-09	klf13	Significant
ENSONIG00000009511	-1.99699	6.19e-11	3.46e-09	usp2b	Significant
ENSONIG00000007211	-2.06085	6.23e-11	3.47e-09	prelid3b	Significant
ENSONIG00000009411	-1.4131	6.32e-11	3.51e-09	greb1l	Significant
ENSONIG00000006572	-2.77896	6.48e-11	3.59e-09	agmo	Significant
ENSONIG00000034459	1.95597	6.63e-11	3.66e-09	e2f2	Significant
ENSONIG00000010363	0.871919	6.74e-11	3.71e-09	tm9sf3	Not Significant
ENSONIG00000020063	-1.50522	6.81e-11	3.74e-09		Significant
ENSONIG00000000818	1.84486	7.16e-11	3.92e-09	phf19	Significant
ENSONIG00000042919	-1.81278	7.7e-11	4.2e-09		Significant
ENSONIG00000000179	2.45638	7.83e-11	4.27e-09	plk1	Significant
ENSONIG00000006675	-1.48787	8.2e-11	4.45e-09		Significant
ENSONIG00000012126	2.09815	8.22e-11	4.45e-09	arhgap11a	Significant
ENSONIG00000013694	1.19774	8.77e-11	4.74e-09	erap2	Significant
ENSONIG00000018432	-1.06134	8.79e-11	4.74e-09	ftr14l	Significant
ENSONIG00000002636	2.68653	9.01e-11	4.84e-09	nox1	Significant
ENSONIG00000033649	0.938047	9.89e-11	5.3e-09		Not Significant
ENSONIG00000014637	1.61542	1.01e-10	5.39e-09	fanci	Significant
ENSONIG00000010298	-1.89206	1.03e-10	5.5e-09	kcng4a	Significant
ENSONIG00000038242	2.38184	1.05e-10	5.54e-09		Significant
ENSONIG00000009753	1.42005	1.04e-10	5.54e-09	prim2	Significant
ENSONIG00000006338	-5.46487	1.05e-10	5.55e-09	CDH7	Significant
ENSONIG00000004262	1.92479	1.07e-10	5.61e-09	rrm1	Significant
ENSONIG00000000067	-1.1771	1.07e-10	5.61e-09	arhgef37	Significant
ENSONIG00000013301	-2.18446	1.07e-10	5.61e-09	sesn1	Significant
ENSONIG00000008663	1.31398	1.1e-10	5.76e-09	tap1	Significant
ENSONIG00000012184	-1.58975	1.24e-10	6.5e-09	si:ch211-113j14.1	Significant
ENSONIG00000001791	2.05872	1.26e-10	6.54e-09	kif4	Significant
ENSONIG00000011266	-1.26978	1.28e-10	6.63e-09	ptger4b	Significant
ENSONIG00000002596	-2.17207	1.3e-10	6.73e-09	xpnpep2	Significant
ENSONIG00000001192	1.76392	1.34e-10	6.91e-09	rabgap1l2	Significant
ENSONIG00000020267	-0.856163	1.37e-10	7.03e-09	foxp1b	Not Significant
ENSONIG00000033575	2.4304	1.41e-10	7.22e-09	si:dkeyp-26a9.2	Significant
ENSONIG00000007241	-4.23173	1.41e-10	7.23e-09	cyp26a1	Significant
ENSONIG00000039778	1.57767	1.59e-10	8.12e-09		Significant
ENSONIG00000020301	1.9926	1.72e-10	8.75e-09	fam83d	Significant
ENSONIG00000006274	-2.31639	1.72e-10	8.76e-09		Significant
ENSONIG00000007826	-1.00579	1.74e-10	8.83e-09	fam129a	Significant
ENSONIG00000033095	2.94903	1.76e-10	8.88e-09	slc25a15a	Significant
ENSONIG00000009861	0.874013	1.77e-10	8.9e-09	msh6	Not Significant
ENSONIG00000019802	2.74631	1.76e-10	8.9e-09	noxo1b	Significant
ENSONIG00000031529	2.11136	1.82e-10	9.16e-09	ckap2l	Significant
ENSONIG00000016804	-1.97055	1.83e-10	9.18e-09		Significant
ENSONIG00000028298	2.2958	1.85e-10	9.23e-09		Significant
ENSONIG00000003222	2.24824	1.93e-10	9.6e-09	diaph3	Significant
ENSONIG00000007701	-1.13403	2.07e-10	1.03e-08	tmem54b	Significant
ENSONIG00000011166	-0.862193	2.12e-10	1.05e-08	BTF3	Not Significant
ENSONIG00000002399	-2.33235	2.37e-10	1.17e-08	plekhn1	Significant
ENSONIG00000019923	2.23089	2.4e-10	1.19e-08	top2a	Significant
ENSONIG00000012326	-1.25537	2.55e-10	1.26e-08		Significant
ENSONIG00000015447	-1.98075	2.58e-10	1.26e-08	f2rl1.2	Significant
ENSONIG00000018939	1.68514	2.65e-10	1.3e-08	AHCYL1	Significant
ENSONIG00000002107	2.23182	2.69e-10	1.32e-08	ccn4a	Significant
ENSONIG00000036024	1.99048	2.96e-10	1.44e-08		Significant
ENSONIG00000018995	2.14245	3.05e-10	1.48e-08	fancd2	Significant
ENSONIG00000014816	2.46138	3.1e-10	1.5e-08	rad52	Significant
ENSONIG00000041802	-1.99114	3.11e-10	1.51e-08		Significant
ENSONIG00000027282	-1.59616	3.13e-10	1.51e-08	fastk	Significant
ENSONIG00000006468	-1.63545	3.14e-10	1.51e-08	apodb	Significant
ENSONIG00000013586	1.40167	3.2e-10	1.53e-08		Significant
ENSONIG00000032413	0.873471	3.2e-10	1.53e-08	tmpob	Not Significant
ENSONIG00000039107	1.52588	3.24e-10	1.54e-08		Significant
ENSONIG00000037996	3.95487	3.24e-10	1.54e-08		Significant
ENSONIG00000018770	2.04102	3.28e-10	1.56e-08	bub1	Significant
ENSONIG00000002735	-1.56229	3.59e-10	1.7e-08	zgc:101723	Significant
ENSONIG00000012213	-1.6052	3.68e-10	1.74e-08	nr1d4a	Significant
ENSONIG00000016369	0.887488	3.81e-10	1.8e-08	idh1	Not Significant
ENSONIG00000028005	-1.88619	3.89e-10	1.83e-08		Significant
ENSONIG00000012515	2.09526	4.11e-10	1.93e-08	zgc:85936	Significant
ENSONIG00000029933	-1.20297	4.1e-10	1.93e-08	si:ch211-157c3.4	Significant
ENSONIG00000033847	-1.23564	4.14e-10	1.94e-08		Significant
ENSONIG00000032243	-1.34796	4.26e-10	1.99e-08	arid6	Significant
ENSONIG00000004319	1.35454	4.86e-10	2.26e-08	canx	Significant
ENSONIG00000009525	-1.56214	5.03e-10	2.34e-08	zdhhc16a	Significant
ENSONIG00000040128	2.34196	5.12e-10	2.37e-08	mis12	Significant
ENSONIG00000017036	2.52676	5.18e-10	2.4e-08	dna2	Significant
ENSONIG00000037143	-1.02377	5.22e-10	2.41e-08		Significant
ENSONIG00000001223	-1.29448	5.35e-10	2.46e-08	pno1	Significant
ENSONIG00000003376	1.53359	5.4e-10	2.48e-08		Significant
ENSONIG00000014228	-1.8831	6.72e-10	3.08e-08	slc9a2	Significant
ENSONIG00000003559	-1.54591	6.95e-10	3.18e-08	ARHGEF26	Significant
ENSONIG00000003301	1.87741	7.2e-10	3.28e-08		Significant
ENSONIG00000029682	1.2586	7.41e-10	3.37e-08	gmppb	Significant
ENSONIG00000003926	-1.06739	8.46e-10	3.84e-08	kaznb	Significant
ENSONIG00000000083	2.54115	8.64e-10	3.91e-08	si:ch73-352p4.5	Significant
ENSONIG00000010978	-2.33248	8.85e-10	4e-08	rgs4	Significant
ENSONIG00000012648	1.55937	8.94e-10	4.03e-08	rfc3	Significant
ENSONIG00000013135	2.06129	9.13e-10	4.11e-08	rpa1	Significant
ENSONIG00000027098	2.17328	1.02e-09	4.58e-08	cks1b	Significant
ENSONIG00000039444	-2.0823	1.03e-09	4.61e-08		Significant
ENSONIG00000016196	1.64045	1.05e-09	4.68e-08	rpa2	Significant
ENSONIG00000018583	-1.60135	1.05e-09	4.68e-08	rgs13	Significant
ENSONIG00000017498	-0.986826	1.1e-09	4.88e-08	MCUB	Not Significant
ENSONIG00000000096	-1.89071	1.14e-09	5.07e-08	kdm7ab	Significant
ENSONIG00000042685	2.27597	1.22e-09	5.4e-08		Significant
ENSONIG00000007713	2.13352	1.22e-09	5.4e-08	sass6	Significant
ENSONIG00000043035	-2.48251	1.23e-09	5.4e-08		Significant
ENSONIG00000006083	2.48632	1.22e-09	5.4e-08	tyms	Significant
ENSONIG00000031107	-1.5921	1.24e-09	5.45e-08	ppp1r15b	Significant
ENSONIG00000042955	-0.964912	1.25e-09	5.48e-08	zfp36l2	Not Significant
ENSONIG00000007805	2.90803	1.27e-09	5.57e-08		Significant
ENSONIG00000022450	-2.80079	1.31e-09	5.72e-08	cfap99	Significant
ENSONIG00000012362	-1.32156	1.32e-09	5.75e-08		Significant
ENSONIG00000007854	-1.31715	1.33e-09	5.77e-08	si:cabz01007807.1	Significant
ENSONIG00000009474	-1.90923	1.34e-09	5.81e-08		Significant
ENSONIG00000005367	-0.764632	1.44e-09	6.21e-08	barx2	Not Significant
ENSONIG00000017630	-0.760821	1.44e-09	6.22e-08	eef1b2	Not Significant
ENSONIG00000008089	-4.3795	1.45e-09	6.25e-08	gabrr3b	Significant
ENSONIG00000005499	-1.33095	1.47e-09	6.32e-08	ddx21	Significant
ENSONIG00000023928	5.26843	1.49e-09	6.38e-08		Significant
ENSONIG00000026380	3.54718	1.53e-09	6.54e-08		Significant
ENSONIG00000019117	2.1735	1.59e-09	6.78e-08	espl1	Significant
ENSONIG00000008947	2.20849	1.6e-09	6.81e-08	melk	Significant
ENSONIG00000012935	1.64217	1.62e-09	6.9e-08	tapbpl	Significant
ENSONIG00000018024	4.93185	1.88e-09	7.96e-08		Significant
ENSONIG00000005041	-1.21939	1.94e-09	8.21e-08	wfs1b	Significant
ENSONIG00000001663	-2.52283	2.11e-09	8.92e-08		Significant
ENSONIG00000001362	-1.13191	2.13e-09	8.98e-08	axin1	Significant
ENSONIG00000002115	-2.09357	2.16e-09	9.1e-08	wfikkn2a	Significant
ENSONIG00000041708	1.94765	2.43e-09	1.02e-07		Significant
ENSONIG00000016013	-1.38734	2.44e-09	1.02e-07		Significant
ENSONIG00000041444	-1.84198	2.44e-09	1.02e-07		Significant
ENSONIG00000041983	2.1013	2.45e-09	1.02e-07	ube2t	Significant
ENSONIG00000016694	1.91352	2.46e-09	1.02e-07	racgap1	Significant
ENSONIG00000011206	-0.698736	2.47e-09	1.02e-07	il34	Not Significant
ENSONIG00000011380	-1.72878	2.58e-09	1.07e-07		Significant
ENSONIG00000008974	1.14691	2.61e-09	1.08e-07		Significant
ENSONIG00000036340	-5.03678	2.64e-09	1.09e-07		Significant
ENSONIG00000011968	-2.21125	2.7e-09	1.11e-07	irs2a	Significant
ENSONIG00000027335	-2.51026	2.77e-09	1.14e-07		Significant
ENSONIG00000000103	-0.707688	2.99e-09	1.23e-07	sqstm1	Not Significant
ENSONIG00000018804	1.94379	3.07e-09	1.26e-07	RRM2	Significant
ENSONIG00000009042	1.97683	3.13e-09	1.28e-07	ncapg	Significant
ENSONIG00000011146	2.20293	3.16e-09	1.29e-07	dck	Significant
ENSONIG00000040729	1.35919	3.18e-09	1.29e-07	dhfr	Significant
ENSONIG00000032100	-1.42462	3.34e-09	1.36e-07	TSC22D2	Significant
ENSONIG00000033950	1.47335	3.43e-09	1.39e-07		Significant
ENSONIG00000015745	1.88395	3.55e-09	1.43e-07	cenpj	Significant
ENSONIG00000039178	1.47837	3.61e-09	1.46e-07	nansa	Significant
ENSONIG00000001761	-0.71173	3.66e-09	1.47e-07		Not Significant
ENSONIG00000010026	2.40035	4.05e-09	1.63e-07	mad2l1bp	Significant
ENSONIG00000013090	4.08725	4.24e-09	1.7e-07		Significant
ENSONIG00000029376	-0.975465	4.5e-09	1.8e-07	RABGAP1L	Not Significant
ENSONIG00000007461	1.04034	4.52e-09	1.81e-07		Significant
ENSONIG00000041639	2.37745	4.58e-09	1.83e-07	gcnt3	Significant
ENSONIG00000017970	-2.87922	4.75e-09	1.89e-07	stk35	Significant
ENSONIG00000005177	2.31476	4.78e-09	1.9e-07	kif20a	Significant
ENSONIG00000021343	-1.28948	4.83e-09	1.91e-07	cx43.4	Significant
ENSONIG00000004944	1.90807	4.84e-09	1.91e-07	zbtb22b	Significant
ENSONIG00000008303	1.88315	4.88e-09	1.93e-07	prc1a	Significant
ENSONIG00000012070	2.39871	4.93e-09	1.93e-07	e2f7	Significant
ENSONIG00000020337	1.10832	4.93e-09	1.93e-07	rpn1	Significant
ENSONIG00000014607	-1.66039	4.94e-09	1.93e-07	dlc1	Significant
ENSONIG00000030180	-1.35637	4.94e-09	1.93e-07		Significant
ENSONIG00000014797	-1.59187	5.12e-09	2e-07	sinhcaf	Significant
ENSONIG00000018721	1.31105	5.16e-09	2.01e-07		Significant
ENSONIG00000007379	-1.49485	5.16e-09	2.01e-07	bhmt	Significant
ENSONIG00000006407	-1.06353	5.27e-09	2.05e-07		Significant
ENSONIG00000004444	-1.17212	5.35e-09	2.08e-07	ccndbp1	Significant
ENSONIG00000027909	1.98592	5.38e-09	2.08e-07	armc1l	Significant
ENSONIG00000038817	-1.3934	5.39e-09	2.08e-07		Significant
ENSONIG00000011527	2.08946	5.38e-09	2.08e-07	pkmyt1	Significant
ENSONIG00000018330	-2.03122	5.47e-09	2.1e-07		Significant
ENSONIG00000021432	-1.04077	5.56e-09	2.14e-07	foxq1a	Significant
ENSONIG00000015707	2.24928	5.77e-09	2.21e-07	ska3	Significant
ENSONIG00000001494	2.24032	5.91e-09	2.26e-07	ccne2	Significant
ENSONIG00000015125	-1.12974	5.92e-09	2.26e-07	AOPEP	Significant
ENSONIG00000017762	-1.14494	5.97e-09	2.28e-07	si:ch1073-513e17.1	Significant
ENSONIG00000020212	-0.847314	6.04e-09	2.3e-07	dpp7	Not Significant
ENSONIG00000036670	5.86608	6.24e-09	2.37e-07		Significant
ENSONIG00000036004	-1.80592	6.63e-09	2.51e-07	slc25a39	Significant
ENSONIG00000034788	2.36774	6.67e-09	2.52e-07	rad51ap1	Significant
ENSONIG00000015520	1.67059	7.18e-09	2.71e-07	wee1	Significant
ENSONIG00000008823	2.01668	7.3e-09	2.75e-07	alg6	Significant
ENSONIG00000019118	2.03169	7.46e-09	2.8e-07		Significant
ENSONIG00000041378	2.7132	7.82e-09	2.93e-07	chtf8	Significant
ENSONIG00000012456	-1.20433	8.27e-09	3.1e-07	atp1a1b	Significant
ENSONIG00000011050	-1.15575	8.4e-09	3.14e-07		Significant
ENSONIG00000017845	2.28923	8.44e-09	3.15e-07	gcna	Significant
ENSONIG00000011002	1.2185	8.69e-09	3.24e-07	tsta3	Significant
ENSONIG00000008265	2.10026	8.74e-09	3.25e-07	kpna2	Significant
ENSONIG00000005614	1.66998	9.09e-09	3.37e-07	gins2	Significant
ENSONIG00000019487	-2.09213	9.19e-09	3.4e-07	adh8b	Significant
ENSONIG00000016936	-1.41813	9.47e-09	3.5e-07	fam83fb	Significant
ENSONIG00000011470	1.60915	1.03e-08	3.81e-07	kif22	Significant
ENSONIG00000008491	1.6536	1.04e-08	3.83e-07	shmt1	Significant
ENSONIG00000015453	2.09516	1.05e-08	3.86e-07	zwilch	Significant
ENSONIG00000019603	1.75672	1.1e-08	4.02e-07	nusap1	Significant
ENSONIG00000016511	-0.998375	1.09e-08	4.02e-07	ada	Not Significant
ENSONIG00000031829	1.58235	1.1e-08	4.02e-07		Significant
ENSONIG00000020138	1.87274	1.11e-08	4.06e-07		Significant
ENSONIG00000021070	-2.77888	1.12e-08	4.07e-07	nfil3-6	Significant
ENSONIG00000015399	-1.01374	1.14e-08	4.15e-07	hexa	Significant
ENSONIG00000003172	1.9396	1.21e-08	4.39e-07	zgc:112980	Significant
ENSONIG00000008581	-1.65288	1.23e-08	4.45e-07		Significant
ENSONIG00000009702	2.05891	1.23e-08	4.46e-07	fam83fa	Significant
ENSONIG00000019801	1.81385	1.29e-08	4.66e-07	recql4	Significant
ENSONIG00000014392	-1.49531	1.32e-08	4.74e-07	hgd	Significant
ENSONIG00000001242	1.30147	1.39e-08	5.02e-07	uggt1	Significant
ENSONIG00000006001	-1.17583	1.45e-08	5.22e-07	egln2	Significant
ENSONIG00000041662	1.75551	1.5e-08	5.37e-07		Significant
ENSONIG00000000452	-2.23304	1.51e-08	5.39e-07	SGK1	Significant
ENSONIG00000018440	-0.933723	1.51e-08	5.39e-07	tmem256	Not Significant
ENSONIG00000014895	-2.76903	1.52e-08	5.42e-07	si:dkey-30c15.2	Significant
ENSONIG00000005603	2.0393	1.55e-08	5.51e-07	cenpn	Significant
ENSONIG00000011468	-2.02475	1.58e-08	5.61e-07	si:dkey-159a18.1	Significant
ENSONIG00000011248	2.28679	1.62e-08	5.74e-07	skp2	Significant
ENSONIG00000012114	2.38771	1.78e-08	6.29e-07	cenpl	Significant
ENSONIG00000004381	0.801333	1.79e-08	6.3e-07	gmppaa	Not Significant
ENSONIG00000017712	-0.839396	1.78e-08	6.3e-07	tspan17	Not Significant
ENSONIG00000032157	2.106	1.81e-08	6.36e-07	cdca8	Significant
ENSONIG00000008987	0.8965	1.81e-08	6.36e-07	rfc1	Not Significant
ENSONIG00000024892	1.87613	1.85e-08	6.51e-07		Significant
ENSONIG00000041239	-0.785576	1.86e-08	6.53e-07	glo1	Not Significant
ENSONIG00000010948	-1.39741	1.87e-08	6.53e-07	slc10a3	Significant
ENSONIG00000038267	-1.22996	1.89e-08	6.58e-07	si:ch211-25d12.7	Significant
ENSONIG00000037168	1.21737	1.95e-08	6.8e-07	si:ch211-114n24.6	Significant
ENSONIG00000021345	-1.88221	2.02e-08	7.02e-07		Significant
ENSONIG00000002074	-1.34527	2.06e-08	7.17e-07	elovl1b	Significant
ENSONIG00000017811	-2.26111	2.3e-08	7.96e-07	pah	Significant
ENSONIG00000007039	-1.64926	2.32e-08	8.03e-07	elovl6l	Significant
ENSONIG00000039434	5.24803	2.33e-08	8.06e-07		Significant
ENSONIG00000016817	-1.12519	2.41e-08	8.33e-07	stat4	Significant
ENSONIG00000033199	-2.59218	2.47e-08	8.49e-07		Significant
ENSONIG00000018060	1.15977	2.53e-08	8.69e-07	ap1m2	Significant
ENSONIG00000007057	1.21935	2.55e-08	8.73e-07	gins1	Significant
ENSONIG00000001451	2.80597	2.61e-08	8.94e-07		Significant
ENSONIG00000017965	1.44368	2.63e-08	9e-07	pigm	Significant
ENSONIG00000003924	2.72588	2.7e-08	9.22e-07		Significant
ENSONIG00000005254	-1.09732	2.77e-08	9.45e-07	il13ra2	Significant
ENSONIG00000007426	-1.18861	2.84e-08	9.67e-07		Significant
ENSONIG00000005096	1.60668	3.03e-08	1.03e-06		Significant
ENSONIG00000017142	1.03721	3.03e-08	1.03e-06		Significant
ENSONIG00000033200	-0.920182	3.04e-08	1.03e-06		Not Significant
ENSONIG00000017088	2.2039	3.11e-08	1.05e-06		Significant
ENSONIG00000016418	-1.54938	3.11e-08	1.05e-06	rbp4	Significant
ENSONIG00000012055	-5.20015	3.16e-08	1.06e-06		Significant
ENSONIG00000018873	-1.0549	3.21e-08	1.08e-06	tmcc1b	Significant
ENSONIG00000004729	2.02148	3.29e-08	1.1e-06	gstr	Significant
ENSONIG00000000181	2.82768	3.29e-08	1.1e-06		Significant
ENSONIG00000005962	6.75193	3.33e-08	1.11e-06	mnx1	Significant
ENSONIG00000017494	0.906913	3.57e-08	1.19e-06	CASP6	Not Significant
ENSONIG00000008200	1.68945	3.57e-08	1.19e-06	cip2a	Significant
ENSONIG00000003038	2.35904	3.68e-08	1.22e-06	trip13	Significant
ENSONIG00000001629	2.12033	3.85e-08	1.28e-06	rad51	Significant
ENSONIG00000011018	-1.868	3.87e-08	1.28e-06	RASSF10	Significant
ENSONIG00000017267	-0.963547	3.89e-08	1.29e-06	ppp2ca	Not Significant
ENSONIG00000003429	-0.648076	3.94e-08	1.3e-06	rbb4l	Not Significant
ENSONIG00000012759	-0.877339	3.95e-08	1.3e-06	sh3bp2	Not Significant
ENSONIG00000008414	-0.809531	4.12e-08	1.36e-06		Not Significant
ENSONIG00000009849	-1.11758	4.12e-08	1.36e-06	hsd3b7	Significant
ENSONIG00000038092	-0.901719	4.16e-08	1.36e-06	eif1b	Not Significant
ENSONIG00000015496	-1.27521	4.23e-08	1.39e-06	ddb2	Significant
ENSONIG00000008589	-5.02889	4.25e-08	1.39e-06		Significant
ENSONIG00000006657	-0.765064	4.32e-08	1.41e-06	rnaseh2b	Not Significant
ENSONIG00000035400	-1.53363	4.36e-08	1.42e-06	egln3	Significant
ENSONIG00000009473	-0.824351	4.37e-08	1.42e-06	orai2	Not Significant
ENSONIG00000002193	1.48379	4.76e-08	1.55e-06		Significant
ENSONIG00000015193	0.906071	4.9e-08	1.59e-06	blm	Not Significant
ENSONIG00000017798	2.14029	4.95e-08	1.6e-06	zgc:110540	Significant
ENSONIG00000017349	-0.766962	5e-08	1.62e-06	eci2	Not Significant
ENSONIG00000036185	-1.20782	5.04e-08	1.63e-06	cxcl12a	Significant
ENSONIG00000018610	1.93121	5.06e-08	1.63e-06	NASP	Significant
ENSONIG00000005540	-0.97103	5.1e-08	1.64e-06	ccnl1a	Not Significant
ENSONIG00000018168	0.851695	5.11e-08	1.64e-06	tap2t	Not Significant
ENSONIG00000036749	0.938416	5.22e-08	1.68e-06		Not Significant
ENSONIG00000008386	-1.28981	5.24e-08	1.68e-06		Significant
ENSONIG00000030962	-1.39458	5.37e-08	1.72e-06		Significant
ENSONIG00000008558	1.70511	5.49e-08	1.75e-06	dpp3	Significant
ENSONIG00000004583	0.861003	5.51e-08	1.76e-06	tubgcp5	Not Significant
ENSONIG00000010746	-0.976592	5.78e-08	1.84e-06	anxa1a	Not Significant
ENSONIG00000016003	2.03945	5.86e-08	1.86e-06	ncaph	Significant
ENSONIG00000031073	2.4489	6.01e-08	1.91e-06		Significant
ENSONIG00000032830	1.06748	6.03e-08	1.91e-06	banf1	Significant
ENSONIG00000028749	-1.87889	6.19e-08	1.96e-06		Significant
ENSONIG00000017975	2.03448	6.27e-08	1.98e-06	tpx2	Significant
ENSONIG00000022277	-1.84037	6.39e-08	2.02e-06	RNaseP_nuc	Significant
ENSONIG00000008999	-1.73394	6.42e-08	2.02e-06	pttg1ipb	Significant
ENSONIG00000029850	2.30967	6.61e-08	2.08e-06	AQP3	Significant
ENSONIG00000000047	-0.741146	6.65e-08	2.09e-06	eif3ea	Not Significant
ENSONIG00000002648	2.10324	6.68e-08	2.09e-06	cenpi	Significant
ENSONIG00000017562	-1.49326	6.72e-08	2.1e-06	xiap	Significant
ENSONIG00000030664	2.27825	6.77e-08	2.11e-06		Significant
ENSONIG00000042731	-0.90004	6.83e-08	2.13e-06		Not Significant
ENSONIG00000009822	-4.73526	7e-08	2.18e-06		Significant
ENSONIG00000017148	1.33358	7.05e-08	2.19e-06	irf10	Significant
ENSONIG00000020190	-1.64364	7.11e-08	2.2e-06	tgfb3	Significant
ENSONIG00000032944	3.48071	7.1e-08	2.2e-06		Significant
ENSONIG00000010842	1.72358	7.11e-08	2.2e-06	gins3	Significant
ENSONIG00000021285	-1.15598	7.13e-08	2.2e-06	zgc:103697	Significant
ENSONIG00000008515	-0.997684	7.14e-08	2.2e-06	smurf1	Not Significant
ENSONIG00000013486	1.04928	7.17e-08	2.2e-06	parp1	Significant
ENSONIG00000041999	2.17107	7.17e-08	2.2e-06	aurkb	Significant
ENSONIG00000037897	-0.978567	7.22e-08	2.22e-06	pfdn5	Not Significant
ENSONIG00000007603	-1.98307	7.3e-08	2.24e-06	tent5bb	Significant
ENSONIG00000008380	-2.69888	7.33e-08	2.24e-06		Significant
ENSONIG00000015195	-1.68881	7.44e-08	2.27e-06	gadd45ga	Significant
ENSONIG00000040902	-0.800949	7.57e-08	2.31e-06	sec61g	Not Significant
ENSONIG00000017587	2.22832	7.95e-08	2.42e-06	hmmr	Significant
ENSONIG00000027411	1.34772	8.27e-08	2.52e-06		Significant
ENSONIG00000000106	-1.61637	8.35e-08	2.54e-06	me1	Significant
ENSONIG00000000740	0.897582	8.36e-08	2.54e-06	hltf	Not Significant
ENSONIG00000027985	1.48454	8.4e-08	2.54e-06		Significant
ENSONIG00000014434	-0.940805	8.58e-08	2.59e-06	commd3	Not Significant
ENSONIG00000032289	1.56334	8.9e-08	2.69e-06	adpgk	Significant
ENSONIG00000040812	-1.84126	9.39e-08	2.83e-06		Significant
ENSONIG00000012069	2.67915	9.56e-08	2.88e-06		Significant
ENSONIG00000000538	0.718034	9.65e-08	2.9e-06	cpne1	Not Significant
ENSONIG00000000891	2.54661	9.67e-08	2.9e-06	rtkn2a	Significant
ENSONIG00000007557	5.03021	9.73e-08	2.92e-06		Significant
ENSONIG00000010263	1.2308	9.91e-08	2.97e-06		Significant
ENSONIG00000001780	1.397	1e-07	2.99e-06	cldnd1a	Significant
ENSONIG00000036277	-2.03264	1.01e-07	3.01e-06		Significant
ENSONIG00000040493	-1.5364	1.03e-07	3.06e-06	oaf	Significant
ENSONIG00000016727	1.33078	1.03e-07	3.06e-06	nemp1	Significant
ENSONIG00000002654	-1.12327	1.03e-07	3.07e-06		Significant
ENSONIG00000031238	-1.29695	1.04e-07	3.1e-06		Significant
ENSONIG00000001419	-1.21246	1.09e-07	3.22e-06		Significant
ENSONIG00000039432	1.70293	1.09e-07	3.24e-06	ST3GAL1	Significant
ENSONIG00000034210	1.00722	1.12e-07	3.31e-06	anp32e	Significant
ENSONIG00000030115	-5.63322	1.14e-07	3.35e-06		Significant
ENSONIG00000001553	1.10103	1.15e-07	3.39e-06	dek	Significant
ENSONIG00000003711	-3.48506	1.17e-07	3.45e-06	fosb	Significant
ENSONIG00000038799	1.37629	1.18e-07	3.48e-06		Significant
ENSONIG00000015571	2.02736	1.2e-07	3.5e-06		Significant
ENSONIG00000011214	1.78517	1.2e-07	3.51e-06	mlec	Significant
ENSONIG00000013145	1.47983	1.2e-07	3.51e-06	cdt1	Significant
ENSONIG00000018092	-1.51207	1.25e-07	3.66e-06	hid1b	Significant
ENSONIG00000014507	-1.81187	1.26e-07	3.68e-06	sod3b	Significant
ENSONIG00000018324	2.2309	1.27e-07	3.71e-06		Significant
ENSONIG00000009988	-1.20984	1.31e-07	3.81e-06		Significant
ENSONIG00000043202	-1.05354	1.35e-07	3.93e-06		Significant
ENSONIG00000003266	-1.39905	1.38e-07	4e-06	hsd11b2	Significant
ENSONIG00000014861	1.30751	1.42e-07	4.11e-06	sephs1	Significant
ENSONIG00000015186	-1.36407	1.42e-07	4.11e-06	SELENOP	Significant
ENSONIG00000012534	1.73802	1.43e-07	4.13e-06		Significant
ENSONIG00000014951	2.05915	1.46e-07	4.21e-06	ndc80	Significant
ENSONIG00000033180	1.94066	1.48e-07	4.26e-06		Significant
ENSONIG00000010055	4.07072	1.49e-07	4.29e-06	acer1	Significant
ENSONIG00000001110	2.2705	1.5e-07	4.3e-06	fbxo5	Significant
ENSONIG00000000601	1.7095	1.54e-07	4.41e-06	cenpo	Significant
ENSONIG00000013205	-1.7602	1.54e-07	4.41e-06		Significant
ENSONIG00000008275	-0.690877	1.55e-07	4.43e-06	ano9a	Not Significant
ENSONIG00000004933	1.86968	1.56e-07	4.44e-06	fen1	Significant
ENSONIG00000036306	-1.34835	1.6e-07	4.56e-06		Significant
ENSONIG00000018617	-1.14566	1.61e-07	4.57e-06	dapk3	Significant
ENSONIG00000028418	2.02282	1.63e-07	4.63e-06	zgc:194189	Significant
ENSONIG00000019946	-1.34927	1.64e-07	4.64e-06	zgc:91999	Significant
ENSONIG00000035908	3.8818	1.64e-07	4.66e-06		Significant
ENSONIG00000013506	-0.725376	1.66e-07	4.68e-06	zgc:110591	Not Significant
ENSONIG00000004010	2.07008	1.69e-07	4.78e-06	pbk	Significant
ENSONIG00000035365	1.23887	1.73e-07	4.88e-06		Significant
ENSONIG00000012449	-0.997633	1.74e-07	4.9e-06	si:ch211-117c9.5	Not Significant
ENSONIG00000015345	-1.12416	1.8e-07	5.07e-06	dapk2b	Significant
ENSONIG00000031573	1.04105	1.81e-07	5.08e-06		Significant
ENSONIG00000003142	-1.33159	1.81e-07	5.08e-06	rasa3	Significant
ENSONIG00000006532	-1.37894	1.83e-07	5.12e-06	tmem106ba	Significant
ENSONIG00000018789	1.95875	1.88e-07	5.26e-06	tk1	Significant
ENSONIG00000004704	1.25521	1.93e-07	5.4e-06		Significant
ENSONIG00000012342	1.66426	1.96e-07	5.46e-06		Significant
ENSONIG00000014597	-2.09181	1.98e-07	5.5e-06	COPB2	Significant
ENSONIG00000019281	1.43076	2.04e-07	5.68e-06	dtymk	Significant
ENSONIG00000003499	1.75727	2.05e-07	5.68e-06	si:ch211-260e23.8	Significant
ENSONIG00000002431	1.32114	2.08e-07	5.76e-06		Significant
ENSONIG00000031932	1.38578	2.09e-07	5.8e-06		Significant
ENSONIG00000015207	2.59297	2.12e-07	5.87e-06		Significant
ENSONIG00000014368	-1.3404	2.17e-07	5.98e-06	vdac3	Significant
ENSONIG00000037632	1.86574	2.17e-07	5.99e-06		Significant
ENSONIG00000016143	4.15545	2.19e-07	6.03e-06		Significant
ENSONIG00000013422	-0.845072	2.19e-07	6.03e-06	riok3	Not Significant
ENSONIG00000005766	2.52173	2.23e-07	6.13e-06	slc10a1	Significant
ENSONIG00000032717	-4.53313	2.26e-07	6.21e-06		Significant
ENSONIG00000038571	1.46499	2.29e-07	6.26e-06		Significant
ENSONIG00000038775	-1.03994	2.29e-07	6.27e-06		Significant
ENSONIG00000003124	-0.967139	2.33e-07	6.37e-06	rhpn2	Not Significant
ENSONIG00000033160	1.69297	2.39e-07	6.53e-06		Significant
ENSONIG00000007505	1.53772	2.41e-07	6.57e-06	ncaph2	Significant
ENSONIG00000000218	-2.70217	2.47e-07	6.71e-06		Significant
ENSONIG00000009304	1.04661	2.49e-07	6.77e-06	them6	Significant
ENSONIG00000038446	3.76728	2.5e-07	6.77e-06		Significant
ENSONIG00000037616	1.90497	2.55e-07	6.89e-06		Significant
ENSONIG00000036227	-1.34834	2.55e-07	6.89e-06		Significant
ENSONIG00000032519	0.999466	2.56e-07	6.92e-06		Not Significant
ENSONIG00000012014	-1.45793	2.57e-07	6.92e-06	zgc:92335	Significant
ENSONIG00000034879	-0.763876	2.59e-07	6.98e-06	dyrk3	Not Significant
ENSONIG00000037795	-2.70116	2.62e-07	7.04e-06		Significant
ENSONIG00000008151	2.0411	2.63e-07	7.05e-06	gale	Significant
ENSONIG00000010555	0.709459	2.66e-07	7.14e-06	suds3	Not Significant
ENSONIG00000017632	-1.55403	2.66e-07	7.14e-06	ablim3	Significant
ENSONIG00000006827	1.39635	2.68e-07	7.18e-06	dscc1	Significant
ENSONIG00000003745	-1.08382	2.69e-07	7.2e-06	map3k8	Significant
ENSONIG00000012771	1.16377	2.73e-07	7.3e-06	vkorc1l1	Significant
ENSONIG00000009244	-0.731207	2.81e-07	7.48e-06		Not Significant
ENSONIG00000009183	-1.61618	2.89e-07	7.69e-06		Significant
ENSONIG00000035559	1.51381	2.9e-07	7.71e-06		Significant
ENSONIG00000014723	-0.924905	2.92e-07	7.75e-06	fbxo31	Not Significant
ENSONIG00000010580	1.07605	2.93e-07	7.77e-06	rfc5	Significant
ENSONIG00000011055	1.02873	2.97e-07	7.87e-06	anapc5	Significant
ENSONIG00000013627	2.10262	3.15e-07	8.34e-06	cdca5	Significant
ENSONIG00000027337	-1.30654	3.18e-07	8.4e-06		Significant
ENSONIG00000019638	-2.94954	3.2e-07	8.43e-06	rasd1	Significant
ENSONIG00000013703	-1.39764	3.21e-07	8.45e-06	si:ch211-195b13.1	Significant
ENSONIG00000040164	-0.611471	3.29e-07	8.66e-06	tpt1	Not Significant
ENSONIG00000010934	-1.80482	3.3e-07	8.68e-06	spire2	Significant
ENSONIG00000016976	-1.58214	3.37e-07	8.84e-06	hmga1a	Significant
ENSONIG00000007055	0.694295	3.38e-07	8.84e-06	abhd12	Not Significant
ENSONIG00000004835	2.29382	3.38e-07	8.85e-06		Significant
ENSONIG00000011737	-0.875874	3.44e-07	8.98e-06	lgals3b	Not Significant
ENSONIG00000000075	-0.817931	3.44e-07	8.98e-06	cry1a	Not Significant
ENSONIG00000009350	-2.17629	3.52e-07	9.17e-06	ST6GALNAC2	Significant
ENSONIG00000006658	-1.23126	3.54e-07	9.21e-06	mcl1b	Significant
ENSONIG00000042730	1.17471	3.66e-07	9.51e-06		Significant
ENSONIG00000015791	-0.77166	3.76e-07	9.75e-06	smad5	Not Significant
ENSONIG00000041689	1.00015	3.78e-07	9.8e-06	mpc2	Significant
ENSONIG00000000912	1.26291	3.81e-07	9.87e-06	eftud2	Significant
ENSONIG00000020129	1.80315	3.84e-07	9.93e-06		Significant
ENSONIG00000006754	-3.05259	4.02e-07	1.04e-05		Significant
ENSONIG00000008634	-1.62104	4.18e-07	1.08e-05	chn1	Significant
ENSONIG00000013258	-1.41318	4.24e-07	1.09e-05	mlxip	Significant
ENSONIG00000011728	-0.944209	4.32e-07	1.11e-05	adipor2	Not Significant
ENSONIG00000002995	1.74098	4.48e-07	1.15e-05	hcar1-3	Significant
ENSONIG00000011811	1.88706	4.52e-07	1.16e-05	mcm10	Significant
ENSONIG00000002969	0.67899	4.63e-07	1.19e-05	xpo1b	Not Significant
ENSONIG00000020284	2.18477	4.66e-07	1.19e-05	traip	Significant
ENSONIG00000013562	1.61112	4.69e-07	1.2e-05	krcp	Significant
ENSONIG00000043083	-1.07965	4.73e-07	1.21e-05		Significant
ENSONIG00000003669	-1.56368	4.76e-07	1.21e-05	fgf10a	Significant
ENSONIG00000005461	-1.07413	4.89e-07	1.25e-05	si:dkey-219e21.4	Significant
ENSONIG00000018372	2.18162	5.09e-07	1.29e-05	haus4	Significant
ENSONIG00000005833	-1.28156	5.09e-07	1.29e-05	cry-dash	Significant
ENSONIG00000004722	-0.803213	5.15e-07	1.31e-05	zbtb8b	Not Significant
ENSONIG00000027592	1.575	5.19e-07	1.31e-05		Significant
ENSONIG00000009184	-0.933605	5.22e-07	1.32e-05	hdac7a	Not Significant
ENSONIG00000018107	0.826032	5.23e-07	1.32e-05	fadd	Not Significant
ENSONIG00000002012	1.31495	5.44e-07	1.37e-05	MUTYH	Significant
ENSONIG00000015098	1.23358	5.53e-07	1.39e-05	lig1	Significant
ENSONIG00000003964	-0.656496	5.58e-07	1.41e-05		Not Significant
ENSONIG00000019320	-1.29814	5.62e-07	1.41e-05	per3	Significant
ENSONIG00000019370	-1.13296	5.67e-07	1.42e-05	eps8l1a	Significant
ENSONIG00000002138	-1.04978	5.68e-07	1.42e-05		Significant
ENSONIG00000002601	-1.20011	5.68e-07	1.42e-05	il12rb2	Significant
ENSONIG00000041315	1.4777	5.73e-07	1.43e-05		Significant
ENSONIG00000021429	-2.22541	5.77e-07	1.44e-05	cebpd	Significant
ENSONIG00000038141	-1.15334	5.83e-07	1.45e-05	tmem86a	Significant
ENSONIG00000037037	3.04146	5.85e-07	1.46e-05		Significant
ENSONIG00000042992	-1.52058	5.85e-07	1.46e-05	F2R	Significant
ENSONIG00000010250	1.42392	6.02e-07	1.5e-05	nup93	Significant
ENSONIG00000040989	-1.01066	6.05e-07	1.5e-05	serpinf1	Significant
ENSONIG00000017838	-0.646583	6.12e-07	1.52e-05	rps14	Not Significant
ENSONIG00000010722	-1.17753	6.12e-07	1.52e-05	zfand5a	Significant
ENSONIG00000001086	-1.08738	6.21e-07	1.54e-05	zgc:77938	Significant
ENSONIG00000009940	1.86826	6.24e-07	1.54e-05	kif2c	Significant
ENSONIG00000014345	-1.19458	6.33e-07	1.56e-05	sema5a	Significant
ENSONIG00000017471	1.77594	6.39e-07	1.58e-05		Significant
ENSONIG00000041588	1.3257	6.5e-07	1.6e-05		Significant
ENSONIG00000008836	2.13638	6.52e-07	1.6e-05	spc25	Significant
ENSONIG00000011482	-1.45791	6.52e-07	1.6e-05		Significant
ENSONIG00000001176	1.29598	6.63e-07	1.62e-05	neil3	Significant
ENSONIG00000020857	-0.786847	6.65e-07	1.63e-05	HS3ST1	Not Significant
ENSONIG00000031384	1.65555	6.75e-07	1.65e-05		Significant
ENSONIG00000011431	-1.13163	6.78e-07	1.66e-05	tcp11l2	Significant
ENSONIG00000016328	1.36329	6.8e-07	1.66e-05		Significant
ENSONIG00000013801	1.08987	6.97e-07	1.7e-05	dbr1	Significant
ENSONIG00000010654	-0.942238	6.98e-07	1.7e-05	chka	Not Significant
ENSONIG00000032856	-1.10238	7.02e-07	1.71e-05	nuak1b	Significant
ENSONIG00000001857	1.79122	7.1e-07	1.72e-05	g2e3	Significant
ENSONIG00000017875	-1.76944	7.12e-07	1.73e-05	si:ch211-153b23.4	Significant
ENSONIG00000004871	1.56149	7.15e-07	1.73e-05	pole2	Significant
ENSONIG00000010902	-0.919029	7.18e-07	1.74e-05		Not Significant
ENSONIG00000017800	2.75006	7.27e-07	1.76e-05	igf1	Significant
ENSONIG00000042260	1.22765	7.3e-07	1.76e-05	tubb2b	Significant
ENSONIG00000015489	2.01072	7.34e-07	1.77e-05	kif23	Significant
ENSONIG00000018783	1.40133	7.55e-07	1.82e-05		Significant
ENSONIG00000039907	-1.04832	7.61e-07	1.83e-05	rnf183	Significant
ENSONIG00000011786	-2.59573	7.63e-07	1.83e-05	trpm3	Significant
ENSONIG00000007481	1.14548	7.72e-07	1.85e-05		Significant
ENSONIG00000018033	1.00383	7.73e-07	1.85e-05	rnaseh2a	Significant
ENSONIG00000018189	-1.32289	7.74e-07	1.85e-05		Significant
ENSONIG00000037054	0.670878	7.79e-07	1.86e-05	CBX1	Not Significant
ENSONIG00000008763	0.73762	8.17e-07	1.95e-05	larp7	Not Significant
ENSONIG00000014731	-0.842447	8.18e-07	1.95e-05	mrpl19	Not Significant
ENSONIG00000036291	-1.01209	8.25e-07	1.96e-05		Significant
ENSONIG00000006028	2.55552	8.38e-07	1.99e-05	dtl	Significant
ENSONIG00000004693	-1.07611	8.49e-07	2.01e-05	tiam1a	Significant
ENSONIG00000028153	1.8302	8.48e-07	2.01e-05	si:dkey-122a22.2	Significant
ENSONIG00000003300	1.47975	8.56e-07	2.03e-05	cebpa	Significant
ENSONIG00000035966	-1.79204	8.56e-07	2.03e-05		Significant
ENSONIG00000003743	0.824011	8.9e-07	2.1e-05	bambia	Not Significant
ENSONIG00000030560	-1.58976	8.91e-07	2.1e-05		Significant
ENSONIG00000018111	1.67408	8.94e-07	2.11e-05		Significant
ENSONIG00000029905	-1.18211	9.11e-07	2.15e-05		Significant
ENSONIG00000007429	-0.601582	9.14e-07	2.15e-05		Not Significant
ENSONIG00000015409	1.2111	9.23e-07	2.17e-05	hacd3	Significant
ENSONIG00000017984	0.860256	9.31e-07	2.19e-05	rcc2	Not Significant
ENSONIG00000034061	0.989573	9.47e-07	2.22e-05		Not Significant
ENSONIG00000039230	1.4204	9.54e-07	2.23e-05	cmpk1	Significant
ENSONIG00000010336	0.894933	9.65e-07	2.26e-05	nup205	Not Significant
ENSONIG00000017841	-0.959939	1.01e-06	2.36e-05	metap2b	Not Significant
ENSONIG00000003054	1.70717	1.02e-06	2.37e-05	eprs1	Significant
ENSONIG00000012250	-2.7924	1.02e-06	2.39e-05		Significant
ENSONIG00000015808	1.1452	1.03e-06	2.4e-05	dcps	Significant
ENSONIG00000010929	-1.0052	1.05e-06	2.44e-05	adat1	Significant
ENSONIG00000019919	1.19052	1.05e-06	2.45e-05	tdrd7b	Significant
ENSONIG00000013103	-1.23148	1.06e-06	2.47e-05	dedd1	Significant
ENSONIG00000030330	-2.81915	1.07e-06	2.47e-05	oni-mir-21-2	Significant
ENSONIG00000019192	1.34499	1.07e-06	2.48e-05	rfc4	Significant
ENSONIG00000019711	-0.853929	1.07e-06	2.48e-05	mrtfab	Not Significant
ENSONIG00000018422	-1.5299	1.09e-06	2.51e-05		Significant
ENSONIG00000020343	-0.809341	1.09e-06	2.52e-05	prkcdb	Not Significant
ENSONIG00000004717	2.16319	1.09e-06	2.52e-05		Significant
ENSONIG00000000946	-3.1794	1.11e-06	2.56e-05		Significant
ENSONIG00000034043	-1.7171	1.11e-06	2.56e-05	lmod1b	Significant
ENSONIG00000012305	0.833343	1.12e-06	2.57e-05	tubgcp3	Not Significant
ENSONIG00000004677	1.78135	1.12e-06	2.57e-05	haus1	Significant
ENSONIG00000039078	-3.08327	1.14e-06	2.6e-05		Significant
ENSONIG00000016782	1.40687	1.14e-06	2.61e-05	pgap1	Significant
ENSONIG00000014288	2.23062	1.16e-06	2.65e-05	terf1	Significant
ENSONIG00000009876	-1.23304	1.17e-06	2.67e-05	etnk1	Significant
ENSONIG00000014795	3.13162	1.17e-06	2.67e-05	PLXNA2	Significant
ENSONIG00000011563	-1.27333	1.18e-06	2.68e-05	mgst2	Significant
ENSONIG00000001265	1.22878	1.21e-06	2.74e-05	ola1	Significant
ENSONIG00000017052	1.81586	1.21e-06	2.74e-05	prim1	Significant
ENSONIG00000027372	-1.36329	1.22e-06	2.78e-05	zgc:114130	Significant
ENSONIG00000038052	-0.861802	1.27e-06	2.88e-05		Not Significant
ENSONIG00000005799	-2.61313	1.27e-06	2.88e-05	hhatlb	Significant
ENSONIG00000010888	0.788161	1.3e-06	2.93e-05		Not Significant
ENSONIG00000008382	1.11527	1.3e-06	2.94e-05	cep152	Significant
ENSONIG00000006597	-0.945863	1.33e-06	3e-05		Not Significant
ENSONIG00000015907	1.05798	1.33e-06	3e-05	msh2	Significant
ENSONIG00000036924	1.08499	1.38e-06	3.1e-05		Significant
ENSONIG00000010714	0.941799	1.42e-06	3.19e-05	snrnp200	Not Significant
ENSONIG00000009157	2.0643	1.45e-06	3.26e-05	exo1	Significant
ENSONIG00000041270	-1.3821	1.46e-06	3.29e-05	lrr1	Significant
ENSONIG00000001980	1.47877	1.47e-06	3.3e-05		Significant
ENSONIG00000012357	2.41044	1.48e-06	3.31e-05	slc25a55b	Significant
ENSONIG00000012841	2.22401	1.49e-06	3.33e-05	ccnb1	Significant
ENSONIG00000013783	1.48259	1.49e-06	3.34e-05	dnajb11	Significant
ENSONIG00000012193	-6.85898	1.51e-06	3.37e-05		Significant
ENSONIG00000019137	-1.01826	1.51e-06	3.37e-05		Significant
ENSONIG00000013921	-0.954397	1.53e-06	3.42e-05	iscub	Not Significant
ENSONIG00000031145	-3.93251	1.54e-06	3.43e-05		Significant
ENSONIG00000019377	1.28039	1.55e-06	3.45e-05	pold1	Significant
ENSONIG00000006144	-1.41174	1.57e-06	3.48e-05	sik2b	Significant
ENSONIG00000008102	-1.06247	1.57e-06	3.49e-05	SLC22A17	Significant
ENSONIG00000035418	-0.783201	1.58e-06	3.5e-05		Not Significant
ENSONIG00000004038	1.94931	1.59e-06	3.51e-05	ska1	Significant
ENSONIG00000018381	0.593044	1.59e-06	3.52e-05	fubp1	Not Significant
ENSONIG00000003957	-0.710545	1.6e-06	3.53e-05	jak2a	Not Significant
ENSONIG00000005776	0.928538	1.62e-06	3.56e-05	fntb	Not Significant
ENSONIG00000038590	-0.941457	1.64e-06	3.6e-05		Not Significant
ENSONIG00000029795	-1.10267	1.64e-06	3.61e-05	zgc:153184	Significant
ENSONIG00000020661	1.25004	1.65e-06	3.62e-05		Significant
ENSONIG00000029889	1.20598	1.67e-06	3.66e-05		Significant
ENSONIG00000017707	-0.840576	1.71e-06	3.74e-05	gtpbp4	Not Significant
ENSONIG00000011640	0.788216	1.75e-06	3.84e-05	nrf1	Not Significant
ENSONIG00000032638	1.6675	1.79e-06	3.92e-05	vasn	Significant
ENSONIG00000021326	1.94997	1.81e-06	3.96e-05		Significant
ENSONIG00000014996	1.07359	1.82e-06	3.98e-05	calub	Significant
ENSONIG00000020647	-1.0921	1.86e-06	4.05e-05	socs1	Significant
ENSONIG00000034543	-1.48543	1.89e-06	4.12e-05	P2RY6	Significant
ENSONIG00000035569	-0.702364	1.9e-06	4.13e-05		Not Significant
ENSONIG00000004048	0.901163	1.94e-06	4.22e-05		Not Significant
ENSONIG00000028698	1.93638	1.96e-06	4.26e-05		Significant
ENSONIG00000020854	-0.914659	1.98e-06	4.3e-05	tob1a	Not Significant
ENSONIG00000014249	-1.28638	2.01e-06	4.35e-05	creg2	Significant
ENSONIG00000021031	2.23746	2.01e-06	4.35e-05	cyp1c1	Significant
ENSONIG00000020136	1.66153	2.03e-06	4.38e-05	plk4	Significant
ENSONIG00000029288	0.930068	2.05e-06	4.44e-05		Not Significant
ENSONIG00000016031	1.02932	2.09e-06	4.5e-05	bub3	Significant
ENSONIG00000001407	-1.04736	2.11e-06	4.54e-05	decr1	Significant
ENSONIG00000008870	-1.27293	2.11e-06	4.55e-05	AVPR1A	Significant
ENSONIG00000012778	-1.18354	2.14e-06	4.59e-05	dbpb	Significant
ENSONIG00000003536	-0.889514	2.14e-06	4.59e-05	soul3	Not Significant
ENSONIG00000003229	-0.715841	2.14e-06	4.59e-05	foxk1	Not Significant
ENSONIG00000015599	-0.899561	2.15e-06	4.62e-05	hsd17b12a	Not Significant
ENSONIG00000013225	-1.42894	2.19e-06	4.69e-05	paqr5a	Significant
ENSONIG00000020455	-0.778072	2.24e-06	4.79e-05	chst2b	Not Significant
ENSONIG00000028167	-1.75204	2.29e-06	4.89e-05	si:ch211-260e23.9	Significant
ENSONIG00000002488	-0.786711	2.33e-06	4.97e-05	rpl36a	Not Significant
ENSONIG00000005663	-1.18971	2.34e-06	4.99e-05	clu	Significant
ENSONIG00000003312	0.980911	2.39e-06	5.1e-05	p4hb	Not Significant
ENSONIG00000006455	-0.907643	2.4e-06	5.11e-05	arhgap21a	Not Significant
ENSONIG00000004736	-1.95318	2.48e-06	5.28e-05	VAV3	Significant
ENSONIG00000035031	-1.40551	2.51e-06	5.34e-05		Significant
ENSONIG00000005048	2.77089	2.52e-06	5.34e-05	relt	Significant
ENSONIG00000006628	-3.69484	2.55e-06	5.41e-05		Significant
ENSONIG00000005147	-1.91584	2.57e-06	5.45e-05		Significant
ENSONIG00000017846	-0.530684	2.58e-06	5.45e-05	ogt.1	Not Significant
ENSONIG00000009163	2.01762	2.63e-06	5.55e-05	cdk1	Significant
ENSONIG00000015047	0.964693	2.64e-06	5.56e-05	stard5	Not Significant
ENSONIG00000013010	1.04698	2.64e-06	5.56e-05	usp5	Significant
ENSONIG00000018147	-3.01722	2.68e-06	5.64e-05		Significant
ENSONIG00000034171	1.08072	2.72e-06	5.72e-05	xaf1	Significant
ENSONIG00000008469	0.924896	2.76e-06	5.8e-05	si:dkey-29p10.4	Not Significant
ENSONIG00000021208	-2.37799	2.76e-06	5.8e-05		Significant
ENSONIG00000015610	-0.682324	2.78e-06	5.84e-05	plcd1b	Not Significant
ENSONIG00000015403	-1.56396	2.79e-06	5.84e-05	mfsd2ab	Significant
ENSONIG00000019412	1.31889	2.8e-06	5.86e-05	si:ch211-11k18.4	Significant
ENSONIG00000016075	-0.687938	2.83e-06	5.91e-05	rps27a	Not Significant
ENSONIG00000035120	-1.97798	2.84e-06	5.94e-05		Significant
ENSONIG00000015463	1.59858	2.86e-06	5.95e-05	kif11	Significant
ENSONIG00000038499	-0.990078	2.87e-06	5.97e-05		Not Significant
ENSONIG00000041902	-1.80809	2.89e-06	6.02e-05		Significant
ENSONIG00000003516	-0.89845	2.95e-06	6.13e-05	nipal3	Not Significant
ENSONIG00000001502	0.895839	2.96e-06	6.14e-05	NCBP1	Not Significant
ENSONIG00000000099	1.79302	3e-06	6.22e-05	orc5	Significant
ENSONIG00000000880	-2.35082	3.08e-06	6.38e-05	PLXDC1	Significant
ENSONIG00000039181	-0.849208	3.14e-06	6.49e-05		Not Significant
ENSONIG00000028821	2.05138	3.16e-06	6.53e-05	ube2c	Significant
ENSONIG00000017056	-0.510296	3.19e-06	6.59e-05	naca	Not Significant
ENSONIG00000028281	-2.24449	3.25e-06	6.7e-05		Significant
ENSONIG00000001740	-2.22585	3.27e-06	6.74e-05	alkal1	Significant
ENSONIG00000011273	1.40726	3.29e-06	6.77e-05	si:ch211-182d3.1	Significant
ENSONIG00000017770	-1.59581	3.33e-06	6.85e-05	gstr	Significant
ENSONIG00000042543	-0.974516	3.35e-06	6.88e-05	dnajb1	Not Significant
ENSONIG00000013459	0.924801	3.43e-06	7.05e-05	si:dkey-119f1.1	Not Significant
ENSONIG00000006209	-0.726406	3.44e-06	7.05e-05	slc4a2b	Not Significant
ENSONIG00000041397	1.80532	3.46e-06	7.09e-05		Significant
ENSONIG00000033998	-1.03285	3.47e-06	7.1e-05		Significant
ENSONIG00000016266	-0.786042	3.56e-06	7.28e-05	RPL19	Not Significant
ENSONIG00000040177	5.36108	3.56e-06	7.28e-05		Significant
ENSONIG00000003297	1.06527	3.59e-06	7.33e-05		Significant
ENSONIG00000005270	-1.09091	3.61e-06	7.35e-05		Significant
ENSONIG00000032749	-1.40508	3.64e-06	7.41e-05		Significant
ENSONIG00000006322	1.10541	3.64e-06	7.41e-05	SNX27	Significant
ENSONIG00000002641	-2.00708	3.68e-06	7.47e-05	gmpr	Significant
ENSONIG00000028878	1.82012	3.71e-06	7.54e-05	si:dkey-78k11.9	Significant
ENSONIG00000013030	-2.64738	3.72e-06	7.54e-05	gal3st3	Significant
ENSONIG00000019371	-1.21371	3.72e-06	7.54e-05	slc6a16a	Significant
ENSONIG00000034032	-0.889797	3.77e-06	7.63e-05		Not Significant
ENSONIG00000014570	0.89009	3.77e-06	7.63e-05	pdcd6	Not Significant
ENSONIG00000005559	-0.953822	3.79e-06	7.66e-05	depdc7a	Not Significant
ENSONIG00000002646	-0.986882	3.81e-06	7.69e-05	mylipa	Not Significant
ENSONIG00000007562	-1.27357	3.87e-06	7.79e-05	prune2	Significant
ENSONIG00000016682	-0.809349	3.98e-06	8.01e-05	slc12a7a	Not Significant
ENSONIG00000010247	-1.03768	4.01e-06	8.06e-05	rorcb	Significant
ENSONIG00000032679	-1.11336	4.22e-06	8.48e-05	Metazoa_SRP	Significant
ENSONIG00000006227	-0.882242	4.27e-06	8.58e-05		Not Significant
ENSONIG00000018722	1.0688	4.35e-06	8.72e-05		Significant
ENSONIG00000001863	1.6418	4.35e-06	8.72e-05		Significant
ENSONIG00000020181	-2.74395	4.37e-06	8.75e-05		Significant
ENSONIG00000002052	-1.08303	4.43e-06	8.86e-05	lhx8b	Significant
ENSONIG00000001211	-0.76981	4.43e-06	8.86e-05	EZH1	Not Significant
ENSONIG00000014562	-1.59788	4.49e-06	8.96e-05	bmp6	Significant
ENSONIG00000029297	-0.748657	4.51e-06	8.99e-05		Not Significant
ENSONIG00000013255	0.984502	4.52e-06	9e-05	acat2	Not Significant
ENSONIG00000010427	-0.820635	4.58e-06	9.1e-05	zgc:64051	Not Significant
ENSONIG00000038019	0.999883	4.61e-06	9.16e-05	pim2	Not Significant
ENSONIG00000010169	0.728889	4.68e-06	9.29e-05	cirbpa	Not Significant
ENSONIG00000028308	-1.00663	4.69e-06	9.31e-05	si:dkey-154p10.3	Significant
ENSONIG00000022178	-2.66266	4.7e-06	9.32e-05	oni-mir-24a-2	Significant
ENSONIG00000018544	-0.976758	4.72e-06	9.33e-05		Not Significant
ENSONIG00000016715	-1.14102	4.75e-06	9.39e-05	ppara	Significant
ENSONIG00000015894	-0.806115	4.77e-06	9.41e-05	acat1	Not Significant
ENSONIG00000009826	-2.41045	4.78e-06	9.43e-05	cldni	Significant
ENSONIG00000014848	2.43482	4.79e-06	9.44e-05		Significant
ENSONIG00000000990	1.29159	4.81e-06	9.47e-05	pax9	Significant
ENSONIG00000028141	0.918612	4.92e-06	9.68e-05		Not Significant
ENSONIG00000003308	0.827386	5.12e-06	0.000100674	nucks1	Not Significant
ENSONIG00000038780	2.63549	5.17e-06	0.000101481		Significant
ENSONIG00000028841	-0.937791	5.19e-06	0.000101856	hprt1l	Not Significant
ENSONIG00000010640	1.74971	5.21e-06	0.000102156	gins4	Significant
ENSONIG00000001329	-2.18844	5.24e-06	0.000102565	mafk	Significant
ENSONIG00000017670	-1.30174	5.24e-06	0.000102577	crtac1a	Significant
ENSONIG00000005468	2.03036	5.25e-06	0.000102578	mad2l1	Significant
ENSONIG00000038646	-1.39018	5.35e-06	0.000104434		Significant
ENSONIG00000040606	1.99201	5.39e-06	0.000104973	DEPDC1B	Significant
ENSONIG00000021379	2.19699	5.39e-06	0.000104973		Significant
ENSONIG00000013000	-1.91135	5.4e-06	0.00010516	gnb3a	Significant
ENSONIG00000005637	-1.31428	5.51e-06	0.000107097	trip12	Significant
ENSONIG00000032609	-0.612192	5.53e-06	0.00010737	rpl29	Not Significant
ENSONIG00000000951	-0.863303	5.59e-06	0.000108556		Not Significant
ENSONIG00000006270	-0.802217	5.64e-06	0.000109321		Not Significant
ENSONIG00000032250	-1.3715	5.72e-06	0.000110737		Significant
ENSONIG00000003262	-2.09257	5.73e-06	0.000110919	tppp3	Significant
ENSONIG00000003119	1.5618	5.77e-06	0.000111556		Significant
ENSONIG00000029040	0.991207	5.8e-06	0.000111899	tipin	Not Significant
ENSONIG00000006297	-1.08962	5.8e-06	0.000111899	ccr9b	Significant
ENSONIG00000030080	-1.04167	5.8e-06	0.000111899		Significant
ENSONIG00000021443	0.637368	5.85e-06	0.000112574		Not Significant
ENSONIG00000037374	-0.800519	5.86e-06	0.000112685		Not Significant
ENSONIG00000018814	1.46486	5.89e-06	0.000113136	cenpk	Significant
ENSONIG00000020617	-0.975664	5.93e-06	0.000113702	PRSS23	Not Significant
ENSONIG00000020821	1.44911	5.92e-06	0.000113702	C2CD4C	Significant
ENSONIG00000028050	-1.7188	5.98e-06	0.000114652		Significant
ENSONIG00000021269	1.10046	5.99e-06	0.000114652	fignl1	Significant
ENSONIG00000034738	-0.803042	6.23e-06	0.000119243		Not Significant
ENSONIG00000005621	-1.18994	6.25e-06	0.000119398	cldn17	Significant
ENSONIG00000008742	-1.25154	6.26e-06	0.000119453	cybrd1	Significant
ENSONIG00000007782	1.87145	6.3e-06	0.0001201		Significant
ENSONIG00000006467	-6.74193	6.36e-06	0.000121232	prl	Significant
ENSONIG00000010313	-1.61625	6.42e-06	0.000122278		Significant
ENSONIG00000016287	0.815696	6.44e-06	0.000122562	aclyb	Not Significant
ENSONIG00000008468	1.29789	6.46e-06	0.000122755	rangap1a	Significant
ENSONIG00000035462	2.80381	6.55e-06	0.000124196		Significant
ENSONIG00000032071	2.58419	6.54e-06	0.000124196		Significant
ENSONIG00000034976	-2.51482	6.65e-06	0.000125927		Significant
ENSONIG00000041551	-1.50845	6.69e-06	0.000126622	nfe2l1a	Significant
ENSONIG00000011323	1.83399	6.74e-06	0.00012739	si:ch211-266i6.3	Significant
ENSONIG00000012660	-1.73027	6.74e-06	0.000127415		Significant
ENSONIG00000030463	-6.46707	6.84e-06	0.000129099		Significant
ENSONIG00000015742	1.1179	6.86e-06	0.000129433	ttf2	Significant
ENSONIG00000001536	-2.39322	6.88e-06	0.000129691	S100P	Significant
ENSONIG00000037820	-0.851294	6.89e-06	0.000129751		Not Significant
ENSONIG00000033767	-1.17557	6.95e-06	0.000130668		Significant
ENSONIG00000009858	1.62946	7.01e-06	0.000131674	cdc20	Significant
ENSONIG00000031077	-0.729617	7.02e-06	0.000131805		Not Significant
ENSONIG00000012981	0.89041	7.03e-06	0.000131862	lpcat3	Not Significant
ENSONIG00000008604	-0.915076	7.04e-06	0.000131925	nfe2l2a	Not Significant
ENSONIG00000013876	-0.874598	7.1e-06	0.000132817	ripk4	Not Significant
ENSONIG00000017713	1.23616	7.1e-06	0.000132817	khsrp	Significant
ENSONIG00000008221	1.72547	7.12e-06	0.000133052	spc24	Significant
ENSONIG00000008970	1.00208	7.26e-06	0.000135461	fam114a1	Significant
ENSONIG00000036443	-1.27415	7.27e-06	0.000135461		Significant
ENSONIG00000013166	0.734366	7.28e-06	0.000135674	hells	Not Significant
ENSONIG00000030010	-2.05158	7.29e-06	0.000135677		Significant
ENSONIG00000011987	0.896665	7.34e-06	0.00013641	trim25l	Not Significant
ENSONIG00000035922	-2.15283	7.37e-06	0.000136958		Significant
ENSONIG00000006021	-0.769521	7.38e-06	0.00013698	prkd2	Not Significant
ENSONIG00000017035	1.33902	7.48e-06	0.000138726	pdia5	Significant
ENSONIG00000019669	0.934097	7.49e-06	0.000138768	STT3B	Not Significant
ENSONIG00000008863	-1.29369	7.65e-06	0.000141532	mpl	Significant
ENSONIG00000037664	1.83393	7.65e-06	0.000141532	nuf2	Significant
ENSONIG00000014828	0.95998	7.69e-06	0.00014197	ide	Not Significant
ENSONIG00000010770	0.92272	7.69e-06	0.000142	psmd2	Not Significant
ENSONIG00000039517	-0.849797	7.74e-06	0.000142654		Not Significant
ENSONIG00000037042	-1.23323	7.74e-06	0.000142654		Significant
ENSONIG00000008818	0.697676	7.87e-06	0.000144753	ecpas	Not Significant
ENSONIG00000009547	1.61942	7.89e-06	0.000145141	mcm4	Significant
ENSONIG00000016291	-0.996373	7.99e-06	0.000146719		Not Significant
ENSONIG00000019500	0.787217	8.1e-06	0.0001487	psma6a	Not Significant
ENSONIG00000015654	0.920295	8.12e-06	0.000148923	orc2	Not Significant
ENSONIG00000020595	0.841602	8.13e-06	0.000148923	P2RY4	Not Significant
ENSONIG00000040758	2.92443	8.25e-06	0.000150936		Significant
ENSONIG00000011487	1.94811	8.25e-06	0.000150936	aurka	Significant
ENSONIG00000025819	1.62891	8.36e-06	0.000152771		Significant
ENSONIG00000043198	4.41592	8.39e-06	0.000153068		Significant
ENSONIG00000029169	1.14677	8.5e-06	0.000155011	FAM110A	Significant
ENSONIG00000006283	-0.592502	9.04e-06	0.000164657	rpl23	Not Significant
ENSONIG00000032247	0.534903	9.08e-06	0.000165327		Not Significant
ENSONIG00000003274	-0.900346	9.28e-06	0.000168591		Not Significant
ENSONIG00000005216	1.71123	9.28e-06	0.000168591	ccnf	Significant
ENSONIG00000002931	0.960081	9.32e-06	0.000169234	cep135	Not Significant
ENSONIG00000003592	-0.931437	9.35e-06	0.000169431	mfsd1	Not Significant
ENSONIG00000014670	1.45575	9.35e-06	0.000169431	pdia6	Significant
ENSONIG00000033531	-0.821179	9.42e-06	0.000170614	fgl2a	Not Significant
ENSONIG00000013310	1.89657	9.48e-06	0.000171411		Significant
ENSONIG00000034265	-3.01685	9.61e-06	0.000173733		Significant
ENSONIG00000039820	-1.44976	9.88e-06	0.000178236		Significant
ENSONIG00000012649	-0.726987	9.88e-06	0.000178236	fktn	Not Significant
ENSONIG00000000561	1.10244	9.9e-06	0.000178374		Significant
ENSONIG00000032994	0.866969	1e-05	0.000180349		Not Significant
ENSONIG00000031465	-1.33216	1.01e-05	0.000181511		Significant
ENSONIG00000010123	-1.02727	1.01e-05	0.000181557	egln1a	Significant
ENSONIG00000025274	-2.51134	1.02e-05	0.000182417	prrt4	Significant
ENSONIG00000015342	-0.610414	1.03e-05	0.000183892	lrp12	Not Significant
ENSONIG00000006102	-1.22024	1.03e-05	0.000184623	LPIN2	Significant
ENSONIG00000022989	-1.12596	1.04e-05	0.000185982		Significant
ENSONIG00000005709	-0.869083	1.04e-05	0.000186152	prcp	Not Significant
ENSONIG00000018436	-0.756441	1.05e-05	0.000186867	zgc:154058	Not Significant
ENSONIG00000014162	-0.85109	1.06e-05	0.000189374	msrb3	Not Significant
ENSONIG00000041782	-1.39845	1.06e-05	0.000189945	CISH	Significant
ENSONIG00000012052	0.573793	1.07e-05	0.000191122	smc1al	Not Significant
ENSONIG00000011489	-0.98703	1.08e-05	0.00019161	tctn3	Not Significant
ENSONIG00000003150	-0.9454	1.08e-05	0.000192622	nhsa	Not Significant
ENSONIG00000002388	-0.866043	1.09e-05	0.000193498	pik3cd	Not Significant
ENSONIG00000009641	0.717521	1.1e-05	0.000195613	ripk1l	Not Significant
ENSONIG00000019975	0.797904	1.1e-05	0.000196007	h3f3d	Not Significant
ENSONIG00000014965	-2.04715	1.12e-05	0.000198534	CCNY	Significant
ENSONIG00000002599	0.996435	1.12e-05	0.000198946	psmd1	Not Significant
ENSONIG00000040723	0.783867	1.14e-05	0.000201979	nuak2	Not Significant
ENSONIG00000003072	-2.16698	1.15e-05	0.000202636	ca7	Significant
ENSONIG00000018379	1.45553	1.15e-05	0.000202636	si:ch211-15b10.6	Significant
ENSONIG00000043185	-0.593306	1.15e-05	0.000203165	eif3hb	Not Significant
ENSONIG00000020567	1.70202	1.15e-05	0.000203525	foxe1	Significant
ENSONIG00000006611	0.974774	1.16e-05	0.000204404	psme2	Not Significant
ENSONIG00000004068	-1.06271	1.17e-05	0.000205282	rasgef1bb	Significant
ENSONIG00000001637	1.11373	1.17e-05	0.000206335	nsfl1c	Significant
ENSONIG00000036320	-2.08278	1.18e-05	0.000206645		Significant
ENSONIG00000008911	1.29413	1.19e-05	0.000209025	hpf1	Significant
ENSONIG00000031428	-1.12087	1.2e-05	0.000211206		Significant
ENSONIG00000002153	1.04204	1.21e-05	0.00021142	galnt12	Significant
ENSONIG00000020286	-0.858873	1.22e-05	0.000212981	comtb	Not Significant
ENSONIG00000018954	2.27163	1.22e-05	0.000213824	YBX2	Significant
ENSONIG00000030881	-1.90531	1.23e-05	0.000214878	QRFPR	Significant
ENSONIG00000034487	2.00093	1.24e-05	0.000217074		Significant
ENSONIG00000003753	1.3856	1.25e-05	0.000218922	ankrd10a	Significant
ENSONIG00000042110	1.50616	1.26e-05	0.000220311	plpp5	Significant
ENSONIG00000003807	-1.89622	1.34e-05	0.000233634	pdgfaa	Significant
ENSONIG00000034377	-1.1793	1.36e-05	0.000236265		Significant
ENSONIG00000014686	-1.11363	1.36e-05	0.000236265	slc25a55a	Significant
ENSONIG00000016802	0.677016	1.36e-05	0.000236473	sympk	Not Significant
ENSONIG00000029866	1.58413	1.38e-05	0.000239848		Significant
ENSONIG00000011318	1.08465	1.39e-05	0.00024042	stt3a	Significant
ENSONIG00000028894	-1.62138	1.39e-05	0.00024042		Significant
ENSONIG00000027893	0.633904	1.39e-05	0.00024042	rab25a	Not Significant
ENSONIG00000002695	1.99771	1.4e-05	0.00024243	pfas	Significant
ENSONIG00000017493	0.943519	1.4e-05	0.00024243		Not Significant
ENSONIG00000013700	-1.55391	1.41e-05	0.000242893	etv5a	Significant
ENSONIG00000004764	1.34141	1.42e-05	0.000245538	hyou1	Significant
ENSONIG00000001115	0.983878	1.43e-05	0.000246851	anapc1	Not Significant
ENSONIG00000027948	-1.09622	1.44e-05	0.000248175	ccl25b	Significant
ENSONIG00000035437	-0.664669	1.45e-05	0.000249838	rnf185	Not Significant
ENSONIG00000012156	1.55916	1.46e-05	0.000251603	pa2g4b	Significant
ENSONIG00000008021	-0.785572	1.47e-05	0.000252647	aldh2.2	Not Significant
ENSONIG00000003408	-1.40101	1.5e-05	0.000256692		Significant
ENSONIG00000012849	-1.43611	1.5e-05	0.00025672	trpv6	Significant
ENSONIG00000017536	-1.072	1.5e-05	0.00025778	rps6kb1a	Significant
ENSONIG00000028716	2.6308	1.52e-05	0.000260798		Significant
ENSONIG00000009176	-1.13901	1.54e-05	0.000263166	mrc1b	Significant
ENSONIG00000032496	1.53935	1.57e-05	0.000268557		Significant
ENSONIG00000037000	-0.991611	1.57e-05	0.000268557	TMCC3	Not Significant
ENSONIG00000013292	-0.946416	1.59e-05	0.000271894	foxo3b	Not Significant
ENSONIG00000008600	0.887574	1.6e-05	0.000272771	agps	Not Significant
ENSONIG00000006884	1.12959	1.62e-05	0.000275663	cep76	Significant
ENSONIG00000003056	1.75777	1.64e-05	0.000279058	cep72	Significant
ENSONIG00000011853	0.748829	1.65e-05	0.000280725		Not Significant
ENSONIG00000000063	0.917936	1.66e-05	0.000281869	nup133	Not Significant
ENSONIG00000008137	1.3353	1.67e-05	0.00028418	pax1a	Significant
ENSONIG00000003784	1.70026	1.68e-05	0.000284804	depdc1a	Significant
ENSONIG00000006035	0.999336	1.68e-05	0.000285238	ints7	Not Significant
ENSONIG00000035403	1.42332	1.7e-05	0.000287925	ltb4r2b	Significant
ENSONIG00000009640	-0.714032	1.71e-05	0.000289475	plaua	Not Significant
ENSONIG00000000770	0.740491	1.73e-05	0.000291767	atr	Not Significant
ENSONIG00000008780	1.01949	1.74e-05	0.000293445	appl2	Significant
ENSONIG00000015002	0.590712	1.74e-05	0.00029434	hnrnpk	Not Significant
ENSONIG00000003145	-0.653005	1.75e-05	0.000295779	actb2	Not Significant
ENSONIG00000010276	-1.05737	1.76e-05	0.00029591		Significant
ENSONIG00000020117	1.03514	1.77e-05	0.00029731	six4a	Significant
ENSONIG00000012360	0.701296	1.77e-05	0.00029767	uba1	Not Significant
ENSONIG00000016573	-0.813066	1.79e-05	0.000300085		Not Significant
ENSONIG00000033988	-1.04505	1.81e-05	0.000304495		Significant
ENSONIG00000010171	-1.64986	1.83e-05	0.000307556		Significant
ENSONIG00000009866	-0.901162	1.84e-05	0.000308396	bokb	Not Significant
ENSONIG00000007013	1.85363	1.85e-05	0.000310167	mtbp	Significant
ENSONIG00000013439	1.14887	1.86e-05	0.000311021	unga	Significant
ENSONIG00000016341	1.09193	1.88e-05	0.000314061	dhdds	Significant
ENSONIG00000010877	-1.61636	1.88e-05	0.000314164		Significant
ENSONIG00000013362	1.01144	1.88e-05	0.000314633	dut	Significant
ENSONIG00000013563	0.863422	1.9e-05	0.000317738	zgc:114119	Not Significant
ENSONIG00000014420	-1.35211	1.93e-05	0.000321518		Significant
ENSONIG00000017368	-1.3141	1.94e-05	0.000322601	ccdc15	Significant
ENSONIG00000042822	-1.16649	1.94e-05	0.000322601	bag3	Significant
ENSONIG00000018304	1.16516	1.94e-05	0.000322601	gnpat	Significant
ENSONIG00000007599	-1.00047	1.94e-05	0.000322601	PLPP1	Significant
ENSONIG00000016497	2.21552	1.94e-05	0.000322601		Significant
ENSONIG00000004876	-0.51187	1.95e-05	0.000323026	rpl23a	Not Significant
ENSONIG00000010454	1.16531	1.95e-05	0.000323026	TBX2	Significant
ENSONIG00000002355	-1.17471	1.95e-05	0.000323026	fbxl2	Significant
ENSONIG00000001501	-2.0108	1.96e-05	0.000323849	tp53inp1	Significant
ENSONIG00000020076	-2.15915	1.96e-05	0.000323849	hrc	Significant
ENSONIG00000005981	-0.816115	1.96e-05	0.000324087	mical2a	Not Significant
ENSONIG00000009877	-1.31809	1.97e-05	0.00032552		Significant
ENSONIG00000021075	1.23968	1.98e-05	0.000325914		Significant
ENSONIG00000012228	1.11983	1.98e-05	0.000326159	rbbp4	Significant
ENSONIG00000007019	-1.30662	1.99e-05	0.000327169		Significant
ENSONIG00000029368	-5.21416	2e-05	0.000329636		Significant
ENSONIG00000019387	-0.885308	2.01e-05	0.000329636		Not Significant
ENSONIG00000036412	-2.39772	2.04e-05	0.000335648	C11orf96	Significant
ENSONIG00000003071	0.948415	2.07e-05	0.000339236	anapc4	Not Significant
ENSONIG00000007486	-0.555203	2.08e-05	0.000341088	rpl28	Not Significant
ENSONIG00000002362	0.642182	2.11e-05	0.00034601	ube4b	Not Significant
ENSONIG00000005570	0.897387	2.12e-05	0.000346441	nup43	Not Significant
ENSONIG00000042570	1.86176	2.12e-05	0.000346689		Significant
ENSONIG00000012911	-0.744293	2.12e-05	0.000347017	nelfa	Not Significant
ENSONIG00000015993	1.36687	2.14e-05	0.000348748	slc29a2	Significant
ENSONIG00000040122	0.813291	2.15e-05	0.000350194		Not Significant
ENSONIG00000006477	-1.53111	2.18e-05	0.000355775	tnk2a	Significant
ENSONIG00000001768	-0.93223	2.2e-05	0.000358223	prdx5	Not Significant
ENSONIG00000039801	-1.53946	2.21e-05	0.000359518	HLF	Significant
ENSONIG00000041680	-1.33031	2.25e-05	0.000365549		Significant
ENSONIG00000019934	0.834955	2.25e-05	0.000365549	cox6b1	Not Significant
ENSONIG00000009713	-0.702176	2.27e-05	0.000368147	eif3d	Not Significant
ENSONIG00000036782	2.46176	2.32e-05	0.000376235		Significant
ENSONIG00000004397	-1.03364	2.32e-05	0.000376235		Significant
ENSONIG00000003748	-0.877167	2.32e-05	0.000376235	svila	Not Significant
ENSONIG00000002593	1.50005	2.33e-05	0.000376991	gmnn	Significant
ENSONIG00000037906	-0.906417	2.34e-05	0.000377525	fah	Not Significant
ENSONIG00000040805	0.882954	2.34e-05	0.000377525	micall2b	Not Significant
ENSONIG00000002106	1.3583	2.34e-05	0.000378003	tp73	Significant
ENSONIG00000006043	2.12894	2.39e-05	0.000385394	nek2	Significant
ENSONIG00000001320	-2.83584	2.41e-05	0.00038863	tmem41ab	Significant
ENSONIG00000012999	2.24945	2.42e-05	0.000389755	si:ch211-69g19.2	Significant
ENSONIG00000012244	0.588186	2.42e-05	0.000389844	cbx5	Not Significant
ENSONIG00000024817	-1.06805	2.45e-05	0.00039367		Significant
ENSONIG00000009703	1.04779	2.45e-05	0.00039367	cyth4a	Significant
ENSONIG00000014331	-0.926742	2.47e-05	0.000397096	pparg	Not Significant
ENSONIG00000011418	1.06514	2.49e-05	0.000399889	ddx61	Significant
ENSONIG00000012101	-0.952131	2.52e-05	0.000404095	tmem9	Not Significant
ENSONIG00000017999	0.94161	2.53e-05	0.000405761	nup107	Not Significant
ENSONIG00000018295	-0.908711	2.55e-05	0.000408001		Not Significant
ENSONIG00000036212	-1.13598	2.58e-05	0.000411793		Significant
ENSONIG00000037869	-1.11522	2.58e-05	0.00041202		Significant
ENSONIG00000033676	-0.592312	2.6e-05	0.000414858		Not Significant
ENSONIG00000001380	1.70489	2.6e-05	0.000414858	rmi2	Significant
ENSONIG00000013566	1.19631	2.62e-05	0.000416215	zgc:101785	Significant
ENSONIG00000036058	1.06326	2.62e-05	0.000416215		Significant
ENSONIG00000035987	1.25904	2.62e-05	0.000416215		Significant
ENSONIG00000002883	-1.45316	2.65e-05	0.000420808	RAPGEF5	Significant
ENSONIG00000009734	1.20578	2.65e-05	0.000420808	psma8	Significant
ENSONIG00000018970	0.988734	2.65e-05	0.000420808	cse1l	Not Significant
ENSONIG00000001051	2.04646	2.66e-05	0.000422088	tbx18	Significant
ENSONIG00000037497	-2.19624	2.7e-05	0.00042716		Significant
ENSONIG00000023947	1.86133	2.71e-05	0.000429083		Significant
ENSONIG00000010769	-0.584634	2.73e-05	0.000431241	dldh	Not Significant
ENSONIG00000006939	2.01059	2.73e-05	0.000431641	ccnb3	Significant
ENSONIG00000020046	-3.5072	2.73e-05	0.000431641	PPFIA3	Significant
ENSONIG00000004935	0.580817	2.75e-05	0.000434266	tm9sf1	Not Significant
ENSONIG00000031796	0.705033	2.77e-05	0.000437212	limd2	Not Significant
ENSONIG00000011462	-0.796087	2.81e-05	0.00044274	fam3c	Not Significant
ENSONIG00000004404	-0.632437	2.81e-05	0.00044274	ergic3	Not Significant
ENSONIG00000016374	-0.998927	2.82e-05	0.000444264		Not Significant
ENSONIG00000009132	-0.748628	2.86e-05	0.000450277		Not Significant
ENSONIG00000010805	1.05888	2.88e-05	0.000452407	pold2	Significant
ENSONIG00000039217	0.691082	2.89e-05	0.000454304		Not Significant
ENSONIG00000016251	0.984579	2.92e-05	0.000457355	nup35	Not Significant
ENSONIG00000019196	1.54837	2.92e-05	0.000457355	ect2	Significant
ENSONIG00000040014	-1.64482	2.93e-05	0.000459302	aadac	Significant
ENSONIG00000015446	-1.4006	2.95e-05	0.000461784	f2rl1.1	Significant
ENSONIG00000015967	1.20282	2.97e-05	0.000464415		Significant
ENSONIG00000014197	-1.0429	2.97e-05	0.000464658	dmrt2	Significant
ENSONIG00000016998	2.97769	2.99e-05	0.000466925	psat1	Significant
ENSONIG00000041843	1.30305	3e-05	0.00046757	nudt1	Significant
ENSONIG00000032294	-1.08758	3e-05	0.000468294	limk1a	Significant
ENSONIG00000014150	-0.610551	3.03e-05	0.000472406	mkrn1	Not Significant
ENSONIG00000036632	-2.97531	3.04e-05	0.000472877		Significant
ENSONIG00000001108	-0.785846	3.08e-05	0.000478255	zgc:101744	Not Significant
ENSONIG00000020604	-3.40207	3.08e-05	0.000478543	si:ch211-269c21.2	Significant
ENSONIG00000007985	-0.80903	3.08e-05	0.000478543		Not Significant
ENSONIG00000041938	0.881112	3.11e-05	0.000482488	txndc12	Not Significant
ENSONIG00000014692	-0.837635	3.15e-05	0.000488258	rplp2	Not Significant
ENSONIG00000014465	-1.45608	3.16e-05	0.000489524		Significant
ENSONIG00000018054	0.724384	3.2e-05	0.000495528	nploc4	Not Significant
ENSONIG00000009669	-1.74962	3.21e-05	0.000496997	IGFBP3	Significant
ENSONIG00000018556	1.58871	3.24e-05	0.000499857	manf	Significant
ENSONIG00000010559	1.30638	3.25e-05	0.00050118	mtf2	Significant
ENSONIG00000032804	-0.8311	3.25e-05	0.000501234		Not Significant
ENSONIG00000001395	0.851007	3.25e-05	0.000501516	aqr	Not Significant
ENSONIG00000019317	1.1022	3.33e-05	0.000512451	psma5	Significant
ENSONIG00000016122	-2.64643	3.34e-05	0.00051464		Significant
ENSONIG00000013032	-0.761679	3.35e-05	0.000514685	ccs	Not Significant
ENSONIG00000002559	-2.265	3.41e-05	0.000523354		Significant
ENSONIG00000019715	0.875748	3.52e-05	0.000540951	xrcc6	Not Significant
ENSONIG00000014046	0.990552	3.6e-05	0.000552463	nup155	Not Significant
ENSONIG00000030125	-2.17713	3.61e-05	0.000554185		Significant
ENSONIG00000018637	1.05441	3.63e-05	0.000555971	mgst3a	Significant
ENSONIG00000000085	0.851017	3.64e-05	0.000556566		Not Significant
ENSONIG00000028553	-6.78917	3.73e-05	0.000570178		Significant
ENSONIG00000033252	-3.93329	3.74e-05	0.000571681		Significant
ENSONIG00000000262	-1.16097	3.74e-05	0.000571681	hoga1	Significant
ENSONIG00000013230	-0.81348	3.77e-05	0.000576047	TLE3	Not Significant
ENSONIG00000042687	-0.738274	3.79e-05	0.000577233		Not Significant
ENSONIG00000027463	3.53924	3.79e-05	0.000577475		Significant
ENSONIG00000019857	1.81023	3.79e-05	0.000577475	birc5a	Significant
ENSONIG00000033424	-1.60503	3.83e-05	0.000582795	zgc:162730	Significant
ENSONIG00000029525	-0.653326	3.85e-05	0.000585507	GPR137B	Not Significant
ENSONIG00000028356	-0.631284	3.86e-05	0.000586611	si:ch211-81a5.5	Not Significant
ENSONIG00000011119	-1.15567	3.96e-05	0.000600571	dab2	Significant
ENSONIG00000000482	1.79088	3.99e-05	0.000605367	mtfr2	Significant
ENSONIG00000006275	-0.750123	4.02e-05	0.00060868		Not Significant
ENSONIG00000033253	-6.84711	4.06e-05	0.000614761		Significant
ENSONIG00000010096	0.658545	4.06e-05	0.000615007	irf2bp2a	Not Significant
ENSONIG00000009358	-0.82498	4.07e-05	0.000615655	egfra	Not Significant
ENSONIG00000000465	0.668214	4.07e-05	0.000615655	tm9sf4	Not Significant
ENSONIG00000016061	-0.555352	4.09e-05	0.000617066		Not Significant
ENSONIG00000002271	0.754172	4.09e-05	0.000617231	lmna	Not Significant
ENSONIG00000009435	-0.940051	4.1e-05	0.00061839		Not Significant
ENSONIG00000027986	1.07123	4.15e-05	0.000624592	sting	Significant
ENSONIG00000010277	-1.07714	4.15e-05	0.000625169	slc45a3	Significant
ENSONIG00000040072	-2.65371	4.18e-05	0.000628226		Significant
ENSONIG00000027680	-1.04999	4.19e-05	0.000629799	p2ry12	Significant
ENSONIG00000012699	1.9915	4.2e-05	0.000631285	nars1	Significant
ENSONIG00000034421	-7.08247	4.21e-05	0.000631418		Significant
ENSONIG00000018423	-1.69723	4.23e-05	0.000635102		Significant
ENSONIG00000014419	1.14016	4.26e-05	0.000639111	pdia4	Significant
ENSONIG00000018442	1.04914	4.29e-05	0.000642752	sfxn3	Significant
ENSONIG00000030244	-0.839919	4.33e-05	0.000647694		Not Significant
ENSONIG00000008077	-0.671199	4.43e-05	0.000662075	cln8	Not Significant
ENSONIG00000013451	0.638087	4.45e-05	0.000664816		Not Significant
ENSONIG00000007977	-1.15342	4.46e-05	0.000665808	PMP22	Significant
ENSONIG00000006536	-2.50639	4.48e-05	0.000667739	si:dkey-30e9.7	Significant
ENSONIG00000011096	-2.27676	4.48e-05	0.000667739	sgtb	Significant
ENSONIG00000002132	-0.657715	4.49e-05	0.00066827		Not Significant
ENSONIG00000003761	1.5899	4.49e-05	0.00066827	snrpa	Significant
ENSONIG00000014378	1.53452	4.51e-05	0.00067076	POC1A	Significant
ENSONIG00000000821	1.28338	4.51e-05	0.000671019	si:dkey-260c8.8	Significant
ENSONIG00000021073	1.03283	4.52e-05	0.00067205	s1pr5a	Significant
ENSONIG00000033285	-1.21614	4.55e-05	0.000674671		Significant
ENSONIG00000034638	1.16297	4.55e-05	0.000674671		Significant
ENSONIG00000018806	1.2444	4.55e-05	0.000674671	krt99	Significant
ENSONIG00000023143	-0.978392	4.57e-05	0.000676306		Not Significant
ENSONIG00000010688	-0.805716	4.65e-05	0.000687517	bnip3la	Not Significant
ENSONIG00000012918	-1.03755	4.68e-05	0.00069153	si:dkeyp-75h12.2	Significant
ENSONIG00000015625	0.974326	4.7e-05	0.000694155	gorasp1a	Not Significant
ENSONIG00000034874	-0.657175	4.71e-05	0.000695976	rpl35	Not Significant
ENSONIG00000015150	-1.80664	4.72e-05	0.000696848		Significant
ENSONIG00000005305	0.754939	4.73e-05	0.000697452	ints5	Not Significant
ENSONIG00000008885	0.747998	4.79e-05	0.000705214	ptdss2	Not Significant
ENSONIG00000027273	0.758379	4.8e-05	0.000706019	pin1	Not Significant
ENSONIG00000005863	-0.978921	4.84e-05	0.000711543	bdh1	Not Significant
ENSONIG00000010479	2.29088	4.84e-05	0.000712162		Significant
ENSONIG00000015835	1.45006	4.85e-05	0.000712312		Significant
ENSONIG00000018548	0.727349	4.93e-05	0.00072363	ndc1	Not Significant
ENSONIG00000033802	-1.2854	4.95e-05	0.000725918		Significant
ENSONIG00000008840	-1.16555	4.96e-05	0.000727133	nostrin	Significant
ENSONIG00000014479	-4.53323	4.97e-05	0.000727326	cdo1	Significant
ENSONIG00000032725	0.755916	4.98e-05	0.000729301	marcksl1b	Not Significant
ENSONIG00000005297	0.908815	5e-05	0.00073161	ganab	Not Significant
ENSONIG00000011056	-0.684976	5.01e-05	0.000732597	fa2h	Not Significant
ENSONIG00000028799	-0.749296	5.03e-05	0.00073457		Not Significant
ENSONIG00000005472	1.86969	5.21e-05	0.000759496	dscamb	Significant
ENSONIG00000010020	-1.16414	5.28e-05	0.000768983		Significant
ENSONIG00000008938	-0.738305	5.28e-05	0.000768983		Not Significant
ENSONIG00000017129	0.895959	5.28e-05	0.000768983	cdr2a	Not Significant
ENSONIG00000039800	5.96069	5.3e-05	0.000770556		Significant
ENSONIG00000009739	-0.5778	5.31e-05	0.000772541	rpl27	Not Significant
ENSONIG00000028908	1.71096	5.44e-05	0.00079009	nsl1	Significant
ENSONIG00000037541	0.697824	5.47e-05	0.000794723		Not Significant
ENSONIG00000034178	-0.644389	5.52e-05	0.000800489	CBX8	Not Significant
ENSONIG00000011604	0.916299	5.55e-05	0.000804076	psmb10	Not Significant
ENSONIG00000029153	1.13626	5.58e-05	0.000807713		Significant
ENSONIG00000006633	0.931486	5.62e-05	0.000812898	emc9	Not Significant
ENSONIG00000017533	-1.4729	5.64e-05	0.000815203		Significant
ENSONIG00000032015	0.775603	5.71e-05	0.000824882	HPS6	Not Significant
ENSONIG00000021378	3.96521	5.72e-05	0.000825976		Significant
ENSONIG00000004906	-1.85921	5.73e-05	0.000826905	ptafr	Significant
ENSONIG00000040777	-0.898694	5.75e-05	0.000829518		Not Significant
ENSONIG00000008153	0.754345	5.76e-05	0.000830141	prpf8	Not Significant
ENSONIG00000009697	-0.97089	5.78e-05	0.000832672	DSC1	Not Significant
ENSONIG00000032271	2.26765	5.86e-05	0.000842759	arhgap19	Significant
ENSONIG00000030755	1.64161	5.9e-05	0.000848822		Significant
ENSONIG00000013931	0.77869	5.92e-05	0.000850102		Not Significant
ENSONIG00000003599	-1.15623	5.98e-05	0.000858107	slc20a1b	Significant
ENSONIG00000008525	0.691041	5.99e-05	0.000859256	slc9a6b	Not Significant
ENSONIG00000004730	0.932292	6.05e-05	0.000867507	sec22ba	Not Significant
ENSONIG00000008064	-0.522239	6.06e-05	0.000868778	zgc:63569	Not Significant
ENSONIG00000042031	0.813944	6.09e-05	0.000871774		Not Significant
ENSONIG00000029090	-0.714291	6.15e-05	0.000879364	RPS29	Not Significant
ENSONIG00000004515	0.765666	6.18e-05	0.000884242	si:ch211-219a4.3	Not Significant
ENSONIG00000021130	-1.0052	6.22e-05	0.000888062	gpr182	Significant
ENSONIG00000017380	0.744835	6.22e-05	0.0008883	zw10	Not Significant
ENSONIG00000030154	-2.48191	6.26e-05	0.000892359		Significant
ENSONIG00000020735	0.821221	6.26e-05	0.000892359	stx11a	Not Significant
ENSONIG00000011358	0.935133	6.26e-05	0.000892359	prrc1	Not Significant
ENSONIG00000020339	-0.915623	6.3e-05	0.000896343		Not Significant
ENSONIG00000017065	1.06493	6.37e-05	0.000905902	psmb1	Significant
ENSONIG00000033266	-0.836369	6.4e-05	0.000909367		Not Significant
ENSONIG00000042102	-5.53628	6.43e-05	0.000913366		Significant
ENSONIG00000015026	-0.601583	6.44e-05	0.000914025	arhgap12a	Not Significant
ENSONIG00000019267	-1.17147	6.52e-05	0.000924378	lmo4b	Significant
ENSONIG00000017176	1.3453	6.55e-05	0.000928922	nup210	Significant
ENSONIG00000013016	0.93946	6.56e-05	0.000929689	gtf3c4	Not Significant
ENSONIG00000027190	-1.05592	6.64e-05	0.000939506	hopx	Significant
ENSONIG00000037024	1.9657	6.67e-05	0.000943939		Significant
ENSONIG00000018701	-1.28764	6.68e-05	0.000944387	ednrba	Significant
ENSONIG00000037100	0.954474	6.69e-05	0.000945205		Not Significant
ENSONIG00000017919	-0.932335	6.72e-05	0.000948853	zgc:158659	Not Significant
ENSONIG00000018808	2.38763	6.78e-05	0.000957037	klf11a	Significant
ENSONIG00000016674	-0.64363	6.8e-05	0.000958107	pcsk7	Not Significant
ENSONIG00000040816	0.610239	6.83e-05	0.000961787	si:dkey-85p17.3	Not Significant
ENSONIG00000001404	0.948493	6.84e-05	0.000962335	pmvk	Not Significant
ENSONIG00000038744	-0.95778	6.84e-05	0.000962335	cdc42ep3	Not Significant
ENSONIG00000038270	-1.4203	6.86e-05	0.000964335	ctsl.1	Significant
ENSONIG00000039509	-0.659212	6.88e-05	0.00096691	rps28	Not Significant
ENSONIG00000007015	0.893644	6.92e-05	0.000971326	tp53bp1	Not Significant
ENSONIG00000013107	0.698979	6.95e-05	0.000974206	pla2g6	Not Significant
ENSONIG00000034230	4.94043	7.01e-05	0.000982516		Significant
ENSONIG00000043203	-0.93617	7.02e-05	0.000983328		Not Significant
ENSONIG00000031381	-4.92972	7.11e-05	0.00099454		Significant
ENSONIG00000017163	1.18984	7.11e-05	0.00099454	axin2	Significant
ENSONIG00000004332	-2.66169	7.16e-05	0.00100037	plp1b	Significant
ENSONIG00000032836	1.27611	7.2e-05	0.00100524	cenpx	Significant
ENSONIG00000002128	2.29236	7.29e-05	0.00101724		Significant
ENSONIG00000040007	1.33391	7.31e-05	0.0010193		Significant
ENSONIG00000019363	1.78421	7.31e-05	0.0010193		Significant
ENSONIG00000010852	-0.587473	7.36e-05	0.00102492	snx13	Not Significant
ENSONIG00000005880	1.24665	7.47e-05	0.00103944	ppp5c	Significant
ENSONIG00000012703	0.625518	7.47e-05	0.0010395		Not Significant
ENSONIG00000004227	0.61169	7.55e-05	0.0010499	lman2	Not Significant
ENSONIG00000035563	4.18083	7.6e-05	0.00105507		Significant
ENSONIG00000038350	0.918603	7.64e-05	0.00105917		Not Significant
ENSONIG00000008231	-0.977964	7.63e-05	0.00105917	SAT1	Not Significant
ENSONIG00000019007	-0.6046	7.65e-05	0.00106005	RBM5	Not Significant
ENSONIG00000041574	-0.581663	7.69e-05	0.00106457	rpl36	Not Significant
ENSONIG00000029589	1.12024	7.69e-05	0.00106457		Significant
ENSONIG00000037567	0.998014	7.72e-05	0.00106823		Not Significant
ENSONIG00000017651	0.973073	7.73e-05	0.0010687	ezh2	Not Significant
ENSONIG00000040392	2.76832	7.76e-05	0.00107213		Significant
ENSONIG00000042454	3.1367	7.78e-05	0.00107344	laptm4b	Significant
ENSONIG00000041837	-1.28651	7.87e-05	0.00108526	ubald2	Significant
ENSONIG00000008330	-0.956162	7.89e-05	0.00108716		Not Significant
ENSONIG00000018511	0.906756	7.89e-05	0.00108737	ppa1b	Not Significant
ENSONIG00000015104	-1.30731	7.91e-05	0.00108834	elovl7a	Significant
ENSONIG00000007762	1.83237	7.94e-05	0.00109203	cks2	Significant
ENSONIG00000025896	-1.26108	7.97e-05	0.0010951		Significant
ENSONIG00000017752	-0.564311	7.97e-05	0.0010951	gnav1	Not Significant
ENSONIG00000005968	0.591914	7.98e-05	0.0010951	ube3c	Not Significant
ENSONIG00000016494	3.22865	8e-05	0.00109798		Significant
ENSONIG00000013006	1.09609	8.02e-05	0.00109948	gfpt2	Significant
ENSONIG00000032287	-3.37796	8.04e-05	0.00110165		Significant
ENSONIG00000014680	-2.50398	8.05e-05	0.0011018	slc5a8l	Significant
ENSONIG00000032664	-0.630112	8.11e-05	0.00110899	tmem54a	Not Significant
ENSONIG00000019311	-0.946349	8.17e-05	0.00111703	amotl2a	Not Significant
ENSONIG00000014011	-0.830602	8.19e-05	0.00111856	pdlim5b	Not Significant
ENSONIG00000009013	0.709466	8.2e-05	0.0011194	ube2kb	Not Significant
ENSONIG00000007468	0.759639	8.24e-05	0.00112339	xrcc1	Not Significant
ENSONIG00000006528	-1.99155	8.24e-05	0.00112339	ttll10	Significant
ENSONIG00000012793	0.661857	8.26e-05	0.00112578	u2af2a	Not Significant
ENSONIG00000016886	-1.90667	8.28e-05	0.00112735		Significant
ENSONIG00000013628	1.06443	8.34e-05	0.00113402	psmb2	Significant
ENSONIG00000003547	-0.60804	8.36e-05	0.0011365		Not Significant
ENSONIG00000019826	-3.78771	8.37e-05	0.00113737		Significant
ENSONIG00000041405	-2.40938	8.4e-05	0.00113995		Significant
ENSONIG00000020634	1.16148	8.45e-05	0.00114703	nrarpa	Significant
ENSONIG00000034268	-1.69055	8.49e-05	0.00115148	U3	Significant
ENSONIG00000031232	1.03017	8.51e-05	0.00115353	CERT1	Significant
ENSONIG00000035777	-0.726523	8.52e-05	0.00115354	si:ch73-335l21.1	Not Significant
ENSONIG00000014554	0.836765	8.53e-05	0.00115427	txndc5	Not Significant
ENSONIG00000012269	0.848838	8.56e-05	0.00115729	zgc:174906	Not Significant
ENSONIG00000038552	0.965472	8.59e-05	0.00116125	MYBL2	Not Significant
ENSONIG00000006547	1.16412	8.63e-05	0.0011656	ddost	Significant
ENSONIG00000004203	1.51309	8.69e-05	0.00117249	bard1	Significant
ENSONIG00000018946	-0.508585	8.71e-05	0.00117459		Not Significant
ENSONIG00000039774	-1.41739	8.76e-05	0.00118046	cycsb	Significant
ENSONIG00000042382	-1.16124	8.77e-05	0.00118046		Significant
ENSONIG00000015381	-0.840689	8.78e-05	0.00118099	ZSWIM6	Not Significant
ENSONIG00000007278	1.11398	8.94e-05	0.00120136	psma2	Significant
ENSONIG00000002214	6.53066	8.93e-05	0.00120136		Significant
ENSONIG00000014266	-0.527721	8.96e-05	0.00120344	rpl24	Not Significant
ENSONIG00000012295	1.05345	8.98e-05	0.00120567	CDC25B	Significant
ENSONIG00000007480	-4.65648	9.02e-05	0.00120841		Significant
ENSONIG00000035889	-0.723734	9.01e-05	0.00120841	arf3	Not Significant
ENSONIG00000008125	-1.93616	9.05e-05	0.00121165	si:ch211-106h11.3	Significant
ENSONIG00000002137	1.22194	9.06e-05	0.00121305	atf6	Significant
ENSONIG00000037917	0.833332	9.09e-05	0.00121537	efs	Not Significant
ENSONIG00000037510	-4.05205	9.1e-05	0.00121593	epdl1	Significant
ENSONIG00000004749	0.671858	9.11e-05	0.00121659	slc35a3a	Not Significant
ENSONIG00000011591	1.40871	9.11e-05	0.00121677	sil1	Significant
ENSONIG00000032144	-1.45038	9.13e-05	0.00121806		Significant
ENSONIG00000012991	-0.810071	9.15e-05	0.00122006	clk4a	Not Significant
ENSONIG00000029407	-1.62013	9.17e-05	0.00122122		Significant
ENSONIG00000006454	0.567409	9.18e-05	0.00122256	setdb1b	Not Significant
ENSONIG00000017333	0.597892	9.22e-05	0.00122744	rab24	Not Significant
ENSONIG00000039375	0.907159	9.27e-05	0.00123257		Not Significant
ENSONIG00000008580	0.657804	9.28e-05	0.00123292	sp100.1	Not Significant
ENSONIG00000035760	0.722819	9.28e-05	0.00123292	cbx4	Not Significant
ENSONIG00000034205	-1.95518	9.34e-05	0.00123961		Significant
ENSONIG00000005513	1.525	9.36e-05	0.00124063	tubd1	Significant
ENSONIG00000012934	-0.820424	9.46e-05	0.00125402	si:ch211-1o7.3	Not Significant
ENSONIG00000017852	0.737483	9.48e-05	0.00125504	eri1	Not Significant
ENSONIG00000015241	-9.55638	9.49e-05	0.00125589		Significant
ENSONIG00000006310	0.906624	9.53e-05	0.00126013	slc50a1	Not Significant
ENSONIG00000019858	2.20755	9.64e-05	0.00127478	faap100	Significant
ENSONIG00000004508	-1.61094	9.68e-05	0.00127894	cxcr2	Significant
ENSONIG00000000447	0.778121	9.72e-05	0.00128366	tbpl1	Not Significant
ENSONIG00000018073	1.07969	9.74e-05	0.00128445		Significant
ENSONIG00000010665	-0.841736	9.76e-05	0.00128589	mn1b	Not Significant
ENSONIG00000000293	0.627711	9.76e-05	0.00128589	dhx9	Not Significant
ENSONIG00000018901	0.938181	9.77e-05	0.00128655	SLC25A34	Not Significant
ENSONIG00000005190	-0.477063	9.87e-05	0.00129881	eef1g	Not Significant
ENSONIG00000010019	-0.876929	9.88e-05	0.00129905	cst3	Not Significant
ENSONIG00000019995	0.806038	9.91e-05	0.00130261	wdr90	Not Significant
ENSONIG00000017769	-0.594033	0.000100543	0.00132017	pdlim7	Not Significant
ENSONIG00000015400	1.9141	0.000101008	0.0013254	yars1	Significant
ENSONIG00000004169	1.30614	0.000101177	0.00132675		Significant
ENSONIG00000008531	-0.693849	0.000101995	0.00133659		Not Significant
ENSONIG00000036669	-6.76901	0.000102097	0.00133705		Significant
ENSONIG00000011073	0.859169	0.000102367	0.00133971	uba2	Not Significant
ENSONIG00000029087	-2.85066	0.000103129	0.0013488	loxl5a	Significant
ENSONIG00000014882	-0.778247	0.000105689	0.00138137	rps21	Not Significant
ENSONIG00000036259	-1.98964	0.000105895	0.00138316	oni-mir-10830	Significant
ENSONIG00000015505	-2.27669	0.000106712	0.00139292		Significant
ENSONIG00000018880	-0.953411	0.000107531	0.00140269	si:dkey-156n14.5	Not Significant
ENSONIG00000017015	1.02021	0.000107792	0.00140517	aaas	Significant
ENSONIG00000030587	1.25978	0.000108018	0.0014072		Significant
ENSONIG00000019080	1.57866	0.000108992	0.00141896		Significant
ENSONIG00000016717	-2.20622	0.0001101	0.00143245	nr4a1	Significant
ENSONIG00000000931	0.747666	0.000110309	0.00143423	cdan1	Not Significant
ENSONIG00000038389	-1.03194	0.000110454	0.00143519		Significant
ENSONIG00000020631	1.72828	0.000110748	0.00143806	sox11a	Significant
ENSONIG00000009405	0.927181	0.000111454	0.00144629	cdipt	Not Significant
ENSONIG00000037915	2.69044	0.000111802	0.00144986		Significant
ENSONIG00000010160	0.64333	0.000111939	0.0014507	mau2	Not Significant
ENSONIG00000002631	0.763656	0.000112356	0.00145515	cstf2	Not Significant
ENSONIG00000007288	-0.744691	0.000112604	0.00145742	CSNK1D	Not Significant
ENSONIG00000017424	0.901813	0.000112858	0.00145976	rnf114	Not Significant
ENSONIG00000008633	1.11748	0.000113172	0.00146287	NET1	Significant
ENSONIG00000029286	-0.73723	0.000113398	0.00146484	gabrp	Not Significant
ENSONIG00000040466	-0.790213	0.000113523	0.0014655		Not Significant
ENSONIG00000041371	0.580605	0.00011382	0.00146839		Not Significant
ENSONIG00000016193	0.775026	0.000114378	0.00147463	ppp1r8b	Not Significant
ENSONIG00000014274	-1.12455	0.000115344	0.00148517	fsta	Significant
ENSONIG00000010311	0.8188	0.000115317	0.00148517	sec23ip	Not Significant
ENSONIG00000006115	-0.775263	0.000115498	0.00148618	myl9a	Not Significant
ENSONIG00000016368	1.01368	0.000116385	0.00149663	tnfsf11	Significant
ENSONIG00000002038	0.534795	0.000118183	0.00151877	smarcc1b	Not Significant
ENSONIG00000002629	-0.747928	0.000118399	0.00152056	bcorl1	Not Significant
ENSONIG00000008335	-0.760567	0.000118474	0.00152056	mgp	Not Significant
ENSONIG00000009214	0.928402	0.000118822	0.00152404	ctnnbl1	Not Significant
ENSONIG00000030603	0.533928	0.00011919	0.00152778		Not Significant
ENSONIG00000009393	-0.774554	0.000120878	0.00154842	abi3bpb	Not Significant
ENSONIG00000002855	-0.530733	0.000121197	0.0015515		Not Significant
ENSONIG00000016730	1.01171	0.000122653	0.00156813	tmem209	Significant
ENSONIG00000008431	-0.805	0.000122592	0.00156813	arid3b	Not Significant
ENSONIG00000020042	0.709985	0.000123359	0.00157615	tap2a	Not Significant
ENSONIG00000007799	0.774739	0.000123555	0.00157764	ap2a1	Not Significant
ENSONIG00000000810	-1.1575	0.000124475	0.00158735		Significant
ENSONIG00000002534	1.69029	0.00012445	0.00158735		Significant
ENSONIG00000018119	-0.588895	0.000125305	0.00159692	grnb	Not Significant
ENSONIG00000038543	-1.54462	0.000125734	0.00160137		Significant
ENSONIG00000036488	0.961623	0.000126788	0.00161375		Not Significant
ENSONIG00000041696	-2.55959	0.000126987	0.00161525	si:ch211-26b3.4	Significant
ENSONIG00000007921	-1.42595	0.000127273	0.00161786	wnk4b	Significant
ENSONIG00000005895	0.972991	0.000128336	0.00163033	dipk2ab	Not Significant
ENSONIG00000007820	-1.00438	0.0001294	0.0016428	lin7b	Significant
ENSONIG00000020626	-2.17212	0.000129559	0.00164377	si:dkey-221l4.11	Significant
ENSONIG00000004777	-0.610773	0.000130072	0.00164924	stoml3b	Not Significant
ENSONIG00000013711	3.06178	0.000130938	0.00165916		Significant
ENSONIG00000008372	-0.58492	0.000131943	0.00167083	triobpb	Not Significant
ENSONIG00000014616	-1.17799	0.000132082	0.00167154	spsb4a	Significant
ENSONIG00000036551	-1.35901	0.000132403	0.00167453		Significant
ENSONIG00000003227	1.13602	0.000133964	0.0016932	cstf1	Significant
ENSONIG00000033738	-1.35024	0.000134569	0.00169977	gchfr	Significant
ENSONIG00000006592	-1.2136	0.000134855	0.0017023	nadka	Significant
ENSONIG00000011702	0.505427	0.000135153	0.00170498	cpsf6	Not Significant
ENSONIG00000039450	1.77051	0.000135361	0.00170652	shank2a	Significant
ENSONIG00000014065	-1.27931	0.000136352	0.00171793		Significant
ENSONIG00000019506	0.93227	0.000137816	0.00173528	eme1	Not Significant
ENSONIG00000012102	-1.53394	0.000140089	0.00176279		Significant
ENSONIG00000020251	1.19043	0.000142261	0.00178898	rpn2	Significant
ENSONIG00000034164	-1.30206	0.00014239	0.00178938	malb	Significant
ENSONIG00000035305	-0.697193	0.000142472	0.00178938		Not Significant
ENSONIG00000018798	2.01415	0.000142662	0.00179065		Significant
ENSONIG00000037902	-0.59531	0.000142761	0.00179075		Not Significant
ENSONIG00000017157	0.706959	0.000143038	0.0017931		Not Significant
ENSONIG00000034190	-0.546121	0.000143834	0.00180195	slc25a28	Not Significant
ENSONIG00000010743	-3.34662	0.000144419	0.00180813		Significant
ENSONIG00000020456	-1.22308	0.000144543	0.00180856	ackr4b	Significant
ENSONIG00000007743	1.13583	0.000145748	0.0018225	sae1	Significant
ENSONIG00000010044	-0.571413	0.000145872	0.00182289	acsbg2	Not Significant
ENSONIG00000027627	-0.669	0.000146121	0.00182487		Not Significant
ENSONIG00000015228	-0.49208	0.000147411	0.00183982	si:dkey-24l11.2	Not Significant
ENSONIG00000004178	1.52174	0.000147954	0.00184429	si:ch211-137i24.10	Significant
ENSONIG00000033654	0.587236	0.000147926	0.00184429		Not Significant
ENSONIG00000042395	-0.737373	0.000148851	0.00185431		Not Significant
ENSONIG00000019510	-0.808475	0.000149885	0.00186603		Not Significant
ENSONIG00000015420	-0.596125	0.000150665	0.00187457	sh3bp5a	Not Significant
ENSONIG00000003329	-0.66346	0.00015108	0.00187622	rbms1a	Not Significant
ENSONIG00000015154	-1.79649	0.000151004	0.00187622		Significant
ENSONIG00000011198	0.824058	0.000150948	0.00187622	sf3b3	Not Significant
ENSONIG00000003045	0.819879	0.000151895	0.0018832	tdp1	Not Significant
ENSONIG00000015962	-0.624897	0.000151926	0.0018832		Not Significant
ENSONIG00000008374	1.19708	0.000151921	0.0018832		Significant
ENSONIG00000004165	0.791433	0.000152369	0.00188752		Not Significant
ENSONIG00000020133	1.78275	0.000152587	0.00188905	reep1	Significant
ENSONIG00000000415	-1.35908	0.000152836	0.00189095		Significant
ENSONIG00000041521	-0.805533	0.000153073	0.00189272	ino80e	Not Significant
ENSONIG00000004059	1.06653	0.000153346	0.00189492	psmd8	Significant
ENSONIG00000009588	-0.900545	0.000154529	0.00190835	rassf4a	Not Significant
ENSONIG00000010460	-0.525829	0.000155585	0.0019202	marveld2b	Not Significant
ENSONIG00000007119	1.0282	0.000156352	0.00192847	zgc:64201	Significant
ENSONIG00000015677	1.61954	0.000156699	0.00193156	ccnb2	Significant
ENSONIG00000030728	1.4367	0.000157701	0.0019415	gpr4	Significant
ENSONIG00000020104	0.892464	0.000157627	0.0019415	pkdccb	Not Significant
ENSONIG00000003864	0.633616	0.000158369	0.00194852	txndc11	Not Significant
ENSONIG00000008845	-1.35708	0.000158473	0.00194861		Significant
ENSONIG00000008834	0.717322	0.0001593	0.00195756	usp1	Not Significant
ENSONIG00000006377	-1.8431	0.000159704	0.00196132	ca2	Significant
ENSONIG00000000118	-1.13759	0.000159926	0.00196283	stard15	Significant
ENSONIG00000007988	-0.66218	0.000160994	0.00197473	RPL38	Not Significant
ENSONIG00000013660	1.26412	0.000161666	0.00198175	fancg	Significant
ENSONIG00000020788	0.999036	0.000163532	0.00200339		Not Significant
ENSONIG00000027446	1.0715	0.000164572	0.0020149	tram1	Significant
ENSONIG00000002047	0.754014	0.000164936	0.0020175	emc1	Not Significant
ENSONIG00000003273	-0.913829	0.000164987	0.0020175	gna12a	Not Significant
ENSONIG00000010134	0.809421	0.000165164	0.00201843		Not Significant
ENSONIG00000000854	-0.56763	0.00016544	0.00202056	faua	Not Significant
ENSONIG00000004390	-0.966778	0.000166042	0.00202667		Not Significant
ENSONIG00000012921	-1.02774	0.000167852	0.00204751	atp10b	Significant
ENSONIG00000041233	2.90671	0.000168662	0.00205613	purg	Significant
ENSONIG00000011437	1.94647	0.000169644	0.00206684	si:ch211-265o23.1	Significant
ENSONIG00000012881	-0.99261	0.000170604	0.00207726	slc7a8a	Not Significant
ENSONIG00000000801	0.663633	0.000171135	0.00208215		Not Significant
ENSONIG00000033493	0.968133	0.000171214	0.00208215		Not Significant
ENSONIG00000038368	1.38048	0.000171872	0.00208888	fgfbp1b	Significant
ENSONIG00000029555	-1.08261	0.000173793	0.00211094		Significant
ENSONIG00000002445	-0.942817	0.000174298	0.00211577	gpr157	Not Significant
ENSONIG00000036820	-2.23816	0.000174842	0.00212109		Significant
ENSONIG00000005452	-0.542591	0.000176689	0.00214219	cfl1	Not Significant
ENSONIG00000016335	-1.36146	0.000177118	0.00214609	itgb3b	Significant
ENSONIG00000035779	0.503703	0.000178336	0.00215953	itpka	Not Significant
ENSONIG00000005774	1.042	0.000178564	0.00216098	psma4	Significant
ENSONIG00000019615	1.09871	0.00017939	0.00216967	trim65	Significant
ENSONIG00000011327	0.724861	0.000179774	0.00217299		Not Significant
ENSONIG00000015612	-0.512803	0.000181199	0.00218624	si:ch211-71n6.4	Not Significant
ENSONIG00000013655	-0.92655	0.000181077	0.00218624	ttc39b	Not Significant
ENSONIG00000006507	-1.52889	0.000181137	0.00218624	phex	Significant
ENSONIG00000001951	-0.929603	0.00018142	0.00218625	bpifcl	Not Significant
ENSONIG00000021092	-0.985443	0.000181417	0.00218625		Not Significant
ENSONIG00000032070	1.66935	0.000181967	0.00218887		Significant
ENSONIG00000039112	1.47662	0.000181964	0.00218887	hspa5	Significant
ENSONIG00000031434	0.949907	0.000181782	0.00218887	psma1	Not Significant
ENSONIG00000001877	1.00941	0.000182821	0.00219782	atp13a1	Significant
ENSONIG00000008526	1.31791	0.000183043	0.00219916	hsp90b1	Significant
ENSONIG00000031990	0.651451	0.00018317	0.00219937	ap1s3b	Not Significant
ENSONIG00000011241	1.01421	0.000183556	0.00220267	dipk1b	Significant
ENSONIG00000033651	-0.583597	0.000184131	0.00220824	zgc:171772	Not Significant
ENSONIG00000005371	0.821835	0.000184349	0.00220953	ccdc137	Not Significant
ENSONIG00000032111	0.746415	0.000184546	0.00221056		Not Significant
ENSONIG00000037772	0.84992	0.000185562	0.0022214		Not Significant
ENSONIG00000005674	-1.06001	0.000186319	0.00222838	foxo1a	Significant
ENSONIG00000017327	-0.629027	0.000186369	0.00222838		Not Significant
ENSONIG00000014601	-0.931337	0.000186788	0.00223205	spock3	Not Significant
ENSONIG00000015528	-0.486529	0.000186915	0.00223223	RPL27A	Not Significant
ENSONIG00000002577	1.55724	0.000187819	0.00224168		Significant
ENSONIG00000034423	-1.52566	0.000190116	0.00226774	pigr	Significant
ENSONIG00000012191	1.17878	0.000192711	0.00229732	mthfd1b	Significant
ENSONIG00000031061	1.23084	0.000193117	0.00230078	snrpf	Significant
ENSONIG00000030077	1.08565	0.000193596	0.00230512	rpa3	Significant
ENSONIG00000021282	1.29974	0.000196491	0.00233818	dctpp1	Significant
ENSONIG00000033674	0.900832	0.000196785	0.00234028	srm	Not Significant
ENSONIG00000016200	-0.71893	0.00019887	0.00236085	mecr	Not Significant
ENSONIG00000020722	-1.14757	0.000198674	0.00236085	itprip	Significant
ENSONIG00000014194	0.645763	0.000198755	0.00236085	tfdp1a	Not Significant
ENSONIG00000018968	1.09102	0.00019978	0.00237025	capgb	Significant
ENSONIG00000010482	-0.883469	0.000200023	0.00237172	ulk2	Not Significant
ENSONIG00000027724	3.89844	0.000201461	0.00238735		Significant
ENSONIG00000019892	-1.03027	0.000203084	0.00240515		Significant
ENSONIG00000019312	0.55633	0.000203242	0.0024056	sap130a	Not Significant
ENSONIG00000005557	-0.490361	0.000205327	0.00242883	spartb	Not Significant
ENSONIG00000000612	-0.678804	0.000207311	0.00245084	RNF207	Not Significant
ENSONIG00000019665	0.698803	0.000207618	0.00245302	zdhhc3b	Not Significant
ENSONIG00000009115	-0.71617	0.000207774	0.00245341		Not Significant
ENSONIG00000031445	4.03419	0.000208625	0.00246199		Significant
ENSONIG00000013838	0.790899	0.000208849	0.00246319	ints8	Not Significant
ENSONIG00000013499	-1.96158	0.000209896	0.00247407	slc3a2a	Significant
ENSONIG00000038470	1.41709	0.000210619	0.00248113		Significant
ENSONIG00000003860	0.627116	0.000211368	0.00248847	BFAR	Not Significant
ENSONIG00000020295	0.997656	0.000212277	0.0024977	hcfc1a	Not Significant
ENSONIG00000017469	0.909228	0.000213241	0.00250756		Not Significant
ENSONIG00000009438	-0.733304	0.000213709	0.00251159		Not Significant
ENSONIG00000019601	-0.684295	0.000215681	0.0025308	lgmn	Not Significant
ENSONIG00000004785	3.9331	0.000215852	0.0025308		Significant
ENSONIG00000013969	-1.44455	0.000215687	0.0025308	prodha	Significant
ENSONIG00000015510	0.69132	0.000215769	0.0025308	chid1	Not Significant
ENSONIG00000027504	1.68387	0.000217017	0.00254297	dlx2	Significant
ENSONIG00000027546	-0.578305	0.00021769	0.00254935	rpl32	Not Significant
ENSONIG00000003037	-0.963457	0.000217881	0.00255009	ttc7a	Not Significant
ENSONIG00000019288	4.2297	0.000218325	0.00255379	il19l	Significant
ENSONIG00000035047	-0.921512	0.000218894	0.00255595	edn2	Not Significant
ENSONIG00000012587	-2.36101	0.000218788	0.00255595		Significant
ENSONIG00000011535	0.731671	0.000218731	0.00255595	pgap3	Not Significant
ENSONIG00000009618	2.79057	0.00021905	0.00255627		Significant
ENSONIG00000041943	-0.697135	0.000219191	0.00255641		Not Significant
ENSONIG00000019880	3.17297	0.00022088	0.00257461		Significant
ENSONIG00000005440	-0.544168	0.000221812	0.00258396	rps25	Not Significant
ENSONIG00000030339	0.832789	0.000222076	0.00258447	JMJD8	Not Significant
ENSONIG00000018882	0.685296	0.000222115	0.00258447	gga1	Not Significant
ENSONIG00000005207	0.821501	0.000224367	0.00260915	samsn1a	Not Significant
ENSONIG00000013657	0.757863	0.000224666	0.00261111	rif1	Not Significant
ENSONIG00000020015	1.73001	0.000227235	0.00263942	metrn	Significant
ENSONIG00000012711	0.843442	0.00022861	0.00265384	ckap5	Not Significant
ENSONIG00000016907	-0.642399	0.000229525	0.00266291	CCNG2	Not Significant
ENSONIG00000005758	-0.564233	0.0002308	0.00267616	susd6	Not Significant
ENSONIG00000009922	-0.56346	0.00023153	0.00268306	psap	Not Significant
ENSONIG00000007114	-2.34359	0.000233126	0.00269998		Significant
ENSONIG00000029126	-2.32553	0.000233381	0.00270136		Significant
ENSONIG00000040387	-1.76337	0.00023368	0.00270325		Significant
ENSONIG00000009787	1.47453	0.000233862	0.0027038	creld2	Significant
ENSONIG00000029320	0.789913	0.000234222	0.00270638	itpk1	Not Significant
ENSONIG00000001546	0.64793	0.000234472	0.00270771	drap1	Not Significant
ENSONIG00000036537	1.01656	0.000236159	0.00272367	pkdc	Significant
ENSONIG00000005449	-0.748276	0.000236075	0.00272367	foxo4	Not Significant
ENSONIG00000015281	2.49598	0.000236265	0.00272367	zgc:85722	Significant
ENSONIG00000006943	-1.93857	0.000237548	0.00273569		Significant
ENSONIG00000017372	1.11132	0.000237582	0.00273569		Significant
ENSONIG00000029096	-1.03954	0.000239195	0.00275267		Significant
ENSONIG00000014638	-0.705247	0.000239488	0.00275446	SGPP2	Not Significant
ENSONIG00000017126	0.954106	0.000240453	0.00276396	kdelr2a	Not Significant
ENSONIG00000002996	-0.736115	0.000240682	0.00276499	mcee	Not Significant
ENSONIG00000018223	0.880241	0.000242036	0.00277896	tbx21	Not Significant
ENSONIG00000039295	4.9982	0.000242799	0.00278611		Significant
ENSONIG00000033117	0.938346	0.000243209	0.0027892		Not Significant
ENSONIG00000035076	-2.19277	0.00024413	0.00279816		Significant
ENSONIG00000021325	0.916747	0.000245379	0.00281086		Not Significant
ENSONIG00000020862	1.45128	0.00024553	0.00281098		Significant
ENSONIG00000014296	-0.42558	0.000245944	0.0028141	rpl7	Not Significant
ENSONIG00000008446	-1.22104	0.000246541	0.00281931	aff4	Significant
ENSONIG00000041867	-1.22004	0.000247833	0.00283246	lpcat4	Significant
ENSONIG00000005244	1.08377	0.000248557	0.0028391	pigu	Significant
ENSONIG00000012465	-1.12232	0.000249194	0.00284475	si:ch211-117c9.1	Significant
ENSONIG00000017197	-0.844206	0.000249464	0.0028462		Not Significant
ENSONIG00000035235	-0.617891	0.000251348	0.00286606		Not Significant
ENSONIG00000011082	-0.964353	0.000253523	0.00288921	ca5a	Not Significant
ENSONIG00000009965	-1.05734	0.000254257	0.00289592	capn1a	Significant
ENSONIG00000004158	0.600625	0.000255455	0.0029079	pbrm1l	Not Significant
ENSONIG00000018793	-0.82477	0.000256139	0.00291401	cant1b	Not Significant
ENSONIG00000019444	1.31279	0.000256602	0.00291762		Significant
ENSONIG00000042812	2.39426	0.00025716	0.0029223		Significant
ENSONIG00000017913	0.651328	0.000257775	0.00292761		Not Significant
ENSONIG00000019051	1.048	0.000258155	0.00293026	pa2g4a	Significant
ENSONIG00000034794	1.51147	0.00025948	0.00294363		Significant
ENSONIG00000010325	0.496896	0.000261132	0.00296068	top2b	Not Significant
ENSONIG00000019951	-0.707702	0.000261788	0.00296644	phkg2	Not Significant
ENSONIG00000009610	-2.10853	0.000262746	0.0029756		Significant
ENSONIG00000036207	0.743663	0.000263326	0.00298047	si:dkey-58f10.7	Not Significant
ENSONIG00000018639	0.804439	0.000264273	0.00298949	lrrcc1	Not Significant
ENSONIG00000033683	-1.21932	0.000264641	0.00299196		Significant
ENSONIG00000010334	-0.946069	0.00026539	0.00299873	sorbs1	Not Significant
ENSONIG00000035259	-3.62829	0.000265791	0.00300156		Significant
ENSONIG00000015614	0.805029	0.000266685	0.00300994	pdia3	Not Significant
ENSONIG00000020277	-0.639641	0.000267709	0.0030198	bhlhe40	Not Significant
ENSONIG00000038785	3.35859	0.000267901	0.00302025		Significant
ENSONIG00000038415	-0.736071	0.000268065	0.00302039		Not Significant
ENSONIG00000005800	-0.478922	0.000268451	0.00302133	taldo1	Not Significant
ENSONIG00000008449	-0.658296	0.000268308	0.00302133	caprin1b	Not Significant
ENSONIG00000011716	0.690303	0.000271271	0.00305134	ednrab	Not Significant
ENSONIG00000038991	-0.812558	0.000271824	0.00305584	bpgm	Not Significant
ENSONIG00000018279	0.66779	0.000272461	0.00306127	nup160	Not Significant
ENSONIG00000004092	0.908174	0.000273343	0.00306945		Not Significant
ENSONIG00000012419	-5.24402	0.000273909	0.00307234		Significant
ENSONIG00000013968	-0.879179	0.000273847	0.00307234		Not Significant
ENSONIG00000012108	1.33846	0.000275543	0.00308546	c1galt1a	Significant
ENSONIG00000035738	-1.27566	0.00027553	0.00308546		Significant
ENSONIG00000031646	1.4509	0.000275481	0.00308546		Significant
ENSONIG00000018733	1.14126	0.00027665	0.00309612	col12a1b	Significant
ENSONIG00000010124	-2.99857	0.000279166	0.00312253		Significant
ENSONIG00000034654	-1.18098	0.000279948	0.00312951	ccdc169	Significant
ENSONIG00000008550	-1.18368	0.000280711	0.00313629		Significant
ENSONIG00000032905	-0.752201	0.000280901	0.00313664	znf296	Not Significant
ENSONIG00000006636	-1.68035	0.000281634	0.00314308		Significant
ENSONIG00000010587	0.815815	0.000282248	0.00314816	cdc7	Not Significant
ENSONIG00000016170	-0.83276	0.000282507	0.00314929	abca1a	Not Significant
ENSONIG00000010883	-1.39248	0.000283237	0.00315567	smtnl	Significant
ENSONIG00000041654	-0.867667	0.000285074	0.00317436		Not Significant
ENSONIG00000031691	-1.25781	0.000287339	0.00319779		Significant
ENSONIG00000007842	0.697321	0.000289461	0.00321961	gorab	Not Significant
ENSONIG00000011521	-1.36273	0.000290077	0.00322466	TGFB1I1	Significant
ENSONIG00000019151	-0.782374	0.000290384	0.00322627		Not Significant
ENSONIG00000006812	-0.822575	0.000291265	0.00323426	deptor	Not Significant
ENSONIG00000036658	-1.61336	0.000291457	0.00323459		Significant
ENSONIG00000004938	0.8663	0.000294562	0.00326723	alg9	Not Significant
ENSONIG00000011495	0.835296	0.000294751	0.00326751	ipo9	Not Significant
ENSONIG00000042265	-0.622545	0.000295315	0.00327194	NDUFA4	Not Significant
ENSONIG00000036545	-0.949333	0.00029606	0.00327656		Not Significant
ENSONIG00000034583	-0.855655	0.000295915	0.00327656		Not Significant
ENSONIG00000013475	1.86666	0.000297137	0.00328665	DDIT4L	Significant
ENSONIG00000004943	-0.967941	0.00029743	0.00328806	bicdl2	Not Significant
ENSONIG00000012937	0.602076	0.000298701	0.00330028	tex261	Not Significant
ENSONIG00000010453	-0.594714	0.000299456	0.00330679	oclnb	Not Significant
ENSONIG00000001029	2.12646	0.000300523	0.00331673	hhat	Significant
ENSONIG00000041707	-1.06242	0.000301129	0.00332158	vhl	Significant
ENSONIG00000004898	-0.51785	0.000303218	0.00334093	tmem30b	Not Significant
ENSONIG00000003424	-0.696704	0.000303106	0.00334093		Not Significant
ENSONIG00000028512	0.499319	0.000303417	0.00334128	entpd6	Not Significant
ENSONIG00000012597	0.67103	0.000305122	0.0033582	supt20	Not Significant
ENSONIG00000032628	-2.36321	0.00030837	0.00339207		Significant
ENSONIG00000006616	-0.667588	0.000309229	0.00339964		Not Significant
ENSONIG00000018225	-1.00877	0.000309622	0.00340209	pdk2a	Significant
ENSONIG00000017311	-0.77767	0.000312685	0.00343385		Not Significant
ENSONIG00000001370	0.482685	0.000314189	0.00344846		Not Significant
ENSONIG00000000600	2.47848	0.000314623	0.00345094	TP53I3	Significant
ENSONIG00000013025	-0.677426	0.000314761	0.00345094	zgc:101810	Not Significant
ENSONIG00000014510	1.21569	0.000314968	0.00345131		Significant
ENSONIG00000019943	-1.11877	0.000316983	0.00347148		Significant
ENSONIG00000038160	1.72931	0.000318395	0.00348503		Significant
ENSONIG00000036384	-0.819798	0.000319196	0.0034914	znf395b	Not Significant
ENSONIG00000037556	-1.28078	0.000319326	0.0034914		Significant
ENSONIG00000020601	-0.586549	0.000321458	0.00351278	ugt5f1	Not Significant
ENSONIG00000036138	-1.13122	0.000321879	0.00351544	kcnk1	Significant
ENSONIG00000034078	-0.80435	0.00032382	0.00353471		Not Significant
ENSONIG00000013330	0.747853	0.000324982	0.00354545	usp39	Not Significant
ENSONIG00000015493	6.13679	0.000325545	0.00354965		Significant
ENSONIG00000017676	-0.516632	0.000325855	0.00355109	rpl26	Not Significant
ENSONIG00000006126	0.73898	0.000326193	0.00355283	copb1	Not Significant
ENSONIG00000008148	-1.22037	0.000326552	0.00355424	aifm4	Significant
ENSONIG00000008121	0.71806	0.000326679	0.00355424	psme1	Not Significant
ENSONIG00000013253	-1.83329	0.000328079	0.00356753	wdr66	Significant
ENSONIG00000002161	-0.764326	0.000328943	0.00357496	poc1bl	Not Significant
ENSONIG00000040126	-1.15981	0.000329566	0.00357978		Significant
ENSONIG00000040551	4.10065	0.000331034	0.00359378		Significant
ENSONIG00000012543	1.29637	0.000331613	0.00359735	camsap2a	Significant
ENSONIG00000008158	-1.13373	0.000331725	0.00359735		Significant
ENSONIG00000027952	-0.518097	0.000332025	0.00359865	sptssb	Not Significant
ENSONIG00000037912	-2.9493	0.000332657	0.00360354	DLK1	Significant
ENSONIG00000005255	1.1057	0.000335386	0.00363113	rbl1	Significant
ENSONIG00000028110	-0.895711	0.000335607	0.00363155		Not Significant
ENSONIG00000040403	-0.617038	0.000336136	0.00363531		Not Significant
ENSONIG00000009002	0.685421	0.000337336	0.0036463		Not Significant
ENSONIG00000034745	-5.25118	0.000337693	0.00364818		Significant
ENSONIG00000012236	0.594818	0.000340663	0.00367827	zc3h13	Not Significant
ENSONIG00000012377	1.42199	0.000340993	0.00367984	nsd2	Significant
ENSONIG00000030299	-2.39563	0.000342131	0.00369013		Significant
ENSONIG00000010839	-1.07128	0.000342784	0.00369517	ldhd	Significant
ENSONIG00000004107	-1.01412	0.000343385	0.00369965		Significant
ENSONIG00000013356	-1.25935	0.000345402	0.00371937	tcn2	Significant
ENSONIG00000017348	-1.36947	0.000345849	0.00372016	grip2a	Significant
ENSONIG00000019039	1.17295	0.000345748	0.00372016	ruvbl1	Significant
ENSONIG00000033853	-1.2147	0.000347884	0.00374004	uchl1	Significant
ENSONIG00000033786	-0.482475	0.000348202	0.00374144	RPL5	Not Significant
ENSONIG00000000147	1.84077	0.000349497	0.00375333		Significant
ENSONIG00000000299	-1.29165	0.000353975	0.00379937		Significant
ENSONIG00000006831	0.564114	0.000354663	0.0038047	PPP2R3B	Not Significant
ENSONIG00000006030	-0.555573	0.000357739	0.00383564	zgc:112356	Not Significant
ENSONIG00000021755	-1.8099	0.000360759	0.00386419	oni-mir-29a-2	Significant
ENSONIG00000001901	0.983296	0.00036079	0.00386419	pgls	Not Significant
ENSONIG00000041034	1.54418	0.000363119	0.00388704	im:7152348	Significant
ENSONIG00000000151	0.645425	0.000363709	0.00389128	parn	Not Significant
ENSONIG00000009137	-0.864879	0.000365517	0.00390852	krt5	Not Significant
ENSONIG00000032503	0.606382	0.000367825	0.00393109	sumo3a	Not Significant
ENSONIG00000007937	-1.20372	0.000369803	0.00395011	PER2	Significant
ENSONIG00000022803	-0.584294	0.000370942	0.00396016		Not Significant
ENSONIG00000014476	1.11071	0.000372001	0.00396934	tpk1	Significant
ENSONIG00000018008	-7.6664	0.000373851	0.00398694		Significant
ENSONIG00000006750	1.26271	0.000374664	0.00399348	rcc1	Significant
ENSONIG00000001066	0.845416	0.000375145	0.00399647	ACLY	Not Significant
ENSONIG00000003583	-0.682289	0.00037601	0.00400354		Not Significant
ENSONIG00000017374	0.809207	0.000377877	0.00402127	tbl2	Not Significant
ENSONIG00000011343	-1.67619	0.000378101	0.00402151	osr1	Significant
ENSONIG00000004422	0.897525	0.000378757	0.00402634	ccdc61	Not Significant
ENSONIG00000004891	0.682399	0.000380599	0.00404376	dync1h1	Not Significant
ENSONIG00000042518	1.22656	0.000381738	0.0040537	shox	Significant
ENSONIG00000013172	1.25291	0.000382894	0.00406381	tlcd1	Significant
ENSONIG00000002976	-0.711382	0.000383112	0.00406396	osbpl3b	Not Significant
ENSONIG00000012961	-1.29117	0.000383431	0.00406519	FABP6	Significant
ENSONIG00000029565	1.20428	0.000385922	0.00408941	SELE	Significant
ENSONIG00000001142	-0.968226	0.000387274	0.00410157	zgc:65997	Not Significant
ENSONIG00000031137	-1.46901	0.000388188	0.00410713	cbln18	Significant
ENSONIG00000008118	1.5392	0.000388212	0.00410713	psph	Significant
ENSONIG00000002872	-0.813947	0.000389637	0.00412002	osbpl1a	Not Significant
ENSONIG00000008352	-1.69787	0.000390383	0.00412572	tm4sf4	Significant
ENSONIG00000032122	2.30574	0.000396313	0.00418395	acod1	Significant
ENSONIG00000018061	1.63138	0.000396273	0.00418395	gprc5c	Significant
ENSONIG00000010872	0.982145	0.00039927	0.00421294	sp4	Not Significant
ENSONIG00000001396	-0.909363	0.000400614	0.00422488	FLOT2	Not Significant
ENSONIG00000004075	-2.32358	0.000401076	0.00422752		Significant
ENSONIG00000009436	0.988695	0.000402457	0.00423983	usp14	Not Significant
ENSONIG00000009672	0.550992	0.000403471	0.00424827	agpat5	Not Significant
ENSONIG00000036494	-1.05239	0.00040438	0.0042556	nr2f6b	Significant
ENSONIG00000002869	0.952242	0.000405212	0.00425986	sdr42e1	Not Significant
ENSONIG00000013885	-0.495502	0.000405209	0.00425986	slc2a8	Not Significant
ENSONIG00000009804	-0.671498	0.000407076	0.0042772	cerk	Not Significant
ENSONIG00000005413	-0.631758	0.000407788	0.00428242		Not Significant
ENSONIG00000027532	-0.899093	0.000408115	0.00428359	TLR8	Not Significant
ENSONIG00000004812	0.498881	0.000410939	0.00430869	map2k2a	Not Significant
ENSONIG00000041676	0.987925	0.000410745	0.00430869	H2AFZ	Not Significant
ENSONIG00000031207	0.937182	0.000411603	0.00431339	krtcap2	Not Significant
ENSONIG00000032975	0.743019	0.000412134	0.00431442	she	Not Significant
ENSONIG00000029821	-2.83151	0.00041194	0.00431442		Significant
ENSONIG00000019496	0.652401	0.000412902	0.00431793	mia2	Not Significant
ENSONIG00000017583	1.1817	0.000412726	0.00431793	primpol	Significant
ENSONIG00000017453	0.971041	0.000413689	0.00432389	samhd1	Not Significant
ENSONIG00000005317	0.614563	0.000416106	0.00434687	ilvbl	Not Significant
ENSONIG00000013386	-1.22832	0.00041997	0.00438494	si:dkeyp-86b9.1	Significant
ENSONIG00000028365	-0.981708	0.000420947	0.00439284	clec3ba	Not Significant
ENSONIG00000021389	0.646777	0.000421579	0.00439713		Not Significant
ENSONIG00000000094	-0.824409	0.000422643	0.00440592	si:dkey-97m3.1	Not Significant
ENSONIG00000028566	1.51609	0.000423493	0.00441247		Significant
ENSONIG00000024815	0.697895	0.000424017	0.00441563	si:cabz01030277.1	Not Significant
ENSONIG00000039833	-1.17193	0.000425448	0.00442822		Significant
ENSONIG00000013681	-0.744199	0.000427163	0.00444374	eva1bb	Not Significant
ENSONIG00000042804	-0.770875	0.000428003	0.00445016	jazf1a	Not Significant
ENSONIG00000009014	0.634228	0.000430071	0.00446933	pds5a	Not Significant
ENSONIG00000009637	-0.923651	0.000433203	0.00449953	irf4a	Not Significant
ENSONIG00000010628	0.816838	0.000435548	0.00452153	gk5	Not Significant
ENSONIG00000006210	-1.11116	0.000437639	0.00454087	rab11fip4a	Significant
ENSONIG00000042872	1.05156	0.000438163	0.00454395		Significant
ENSONIG00000028155	4.19958	0.000438413	0.00454417		Significant
ENSONIG00000032541	1.0438	0.000441115	0.00456981	dctd	Significant
ENSONIG00000042699	0.758497	0.000443297	0.00459003	tecr	Not Significant
ENSONIG00000017540	-0.699877	0.000446069	0.00461633	rnft1	Not Significant
ENSONIG00000018704	0.591258	0.000446528	0.00461868	sugt1	Not Significant
ENSONIG00000000795	-0.608064	0.000448592	0.00463763	ppp2r5cb	Not Significant
ENSONIG00000015766	-1.27508	0.000451375	0.00466397	ctsf	Significant
ENSONIG00000012025	1.3028	0.000451789	0.00466583	zranb3	Significant
ENSONIG00000042720	1.0088	0.000455966	0.00470653		Significant
ENSONIG00000003396	-0.658111	0.000456516	0.00470737		Not Significant
ENSONIG00000006198	0.792613	0.000456597	0.00470737	copz2	Not Significant
ENSONIG00000036201	-0.96762	0.000456756	0.00470737		Not Significant
ENSONIG00000036463	-1.63841	0.000459494	0.00473315		Significant
ENSONIG00000038504	-1.10373	0.00045977	0.00473354		Significant
ENSONIG00000031869	5.41733	0.000460328	0.00473684		Significant
ENSONIG00000011877	0.661996	0.000461227	0.00474364	pfkma	Not Significant
ENSONIG00000018964	1.29682	0.000462729	0.00475663		Significant
ENSONIG00000015676	-0.482607	0.000465175	0.00477932	tmbim1a	Not Significant
ENSONIG00000006235	-0.846989	0.000467071	0.00479632		Not Significant
ENSONIG00000005209	2.29581	0.000467961	0.00480299	pcdh11	Significant
ENSONIG00000027922	0.630906	0.000470362	0.00482266		Not Significant
ENSONIG00000005550	-0.545862	0.000470137	0.00482266	dtnba	Not Significant
ENSONIG00000020194	-0.48625	0.000471155	0.00482831	dlst	Not Significant
ENSONIG00000001743	-0.935411	0.000471476	0.00482876	dhrs13a.2	Not Significant
ENSONIG00000011063	-0.676179	0.000471683	0.00482876	usb1	Not Significant
ENSONIG00000003718	1.36232	0.000472225	0.00483183	capn12	Significant
ENSONIG00000029569	-6.49079	0.000476906	0.00487721		Significant
ENSONIG00000003997	-0.613584	0.000479487	0.0049011	abhd14b	Not Significant
ENSONIG00000040431	1.00113	0.000485786	0.00496293	tmem41aa	Significant
ENSONIG00000010271	0.842436	0.000488435	0.00498744	e2f4	Not Significant
ENSONIG00000011762	1.02245	0.000488711	0.00498771	nkx3-1	Significant
ENSONIG00000007590	1.37666	0.000490252	0.00499936		Significant
ENSONIG00000008067	-0.476238	0.000490355	0.00499936	ZDHHC14	Not Significant
ENSONIG00000004033	-1.9891	0.000491906	0.00501261	tas1r3	Significant
ENSONIG00000003699	-0.997617	0.000493258	0.00502382	si:dkey-13p1.4	Not Significant
ENSONIG00000030970	-0.845225	0.000495953	0.00504869	anapc16	Not Significant
ENSONIG00000006574	0.686804	0.000496745	0.00505417	prpf31	Not Significant
ENSONIG00000042275	3.48667	0.000502085	0.0051059		Significant
ENSONIG00000005682	0.683873	0.000502668	0.00510922	baz1b	Not Significant
ENSONIG00000005858	0.774577	0.000503261	0.00511264	nck1b	Not Significant
ENSONIG00000000758	1.09671	0.000506608	0.00514402	slc35b1	Significant
ENSONIG00000002853	-0.495709	0.000514128	0.00521772	plekhb2	Not Significant
ENSONIG00000020904	1.37691	0.000517475	0.00524902	oscp1a	Significant
ENSONIG00000018868	0.827614	0.000517969	0.00525135	NDE1	Not Significant
ENSONIG00000002239	1.09455	0.000524326	0.0053131	nup85	Significant
ENSONIG00000021054	-1.37855	0.000525726	0.00532458		Significant
ENSONIG00000035226	0.733067	0.000528014	0.00534504	zbtb18	Not Significant
ENSONIG00000030828	-0.769226	0.000528876	0.00535104		Not Significant
ENSONIG00000042968	-0.556121	0.000534992	0.00541018	rpl39	Not Significant
ENSONIG00000020398	-1.77801	0.000536418	0.00542184		Significant
ENSONIG00000012734	-1.38105	0.000537154	0.00542653	hspb1	Significant
ENSONIG00000030493	-1.46455	0.000538201	0.00543435		Significant
ENSONIG00000037997	-0.676881	0.000539969	0.00544945		Not Significant
ENSONIG00000009750	0.946769	0.000540661	0.00545368		Not Significant
ENSONIG00000036569	1.32408	0.000541749	0.00546188		Significant
ENSONIG00000003387	-0.435795	0.0005423	0.00546467	rpl12	Not Significant
ENSONIG00000036309	-4.32084	0.000543421	0.00547321		Significant
ENSONIG00000031106	1.06849	0.000546566	0.0055021	sox9a	Significant
ENSONIG00000010463	0.85054	0.000547264	0.00550635	sdf2l1	Not Significant
ENSONIG00000007675	0.688574	0.000549374	0.00552478		Not Significant
ENSONIG00000011652	-1.36572	0.000550144	0.00552974		Significant
ENSONIG00000006966	0.966968	0.000554218	0.00556626	prc1b	Not Significant
ENSONIG00000036955	-3.69878	0.000554336	0.00556626		Significant
ENSONIG00000035602	1.95362	0.000555387	0.005574	pecr	Significant
ENSONIG00000007747	-0.63288	0.000556744	0.00558481	smad7	Not Significant
ENSONIG00000012013	-0.799515	0.000557523	0.00558982		Not Significant
ENSONIG00000018414	-0.910366	0.0005579	0.00559015	si:dkey-228d14.5	Not Significant
ENSONIG00000032431	-1.31459	0.000558118	0.00559015		Significant
ENSONIG00000042106	-0.753954	0.000560584	0.00561204		Not Significant
ENSONIG00000011749	0.557624	0.000562636	0.00562975		Not Significant
ENSONIG00000034353	-1.07718	0.000563844	0.005639		Significant
ENSONIG00000020325	0.698882	0.000564878	0.00564651	tada3l	Not Significant
ENSONIG00000008759	1.5033	0.000569828	0.00569314	GORASP2	Significant
ENSONIG00000013814	0.950014	0.000574756	0.00573917	stt3b	Not Significant
ENSONIG00000001153	-1.314	0.000575011	0.00573917	slc8a1b	Significant
ENSONIG00000012313	2.28309	0.000577113	0.00575438		Significant
ENSONIG00000030961	1.29063	0.000576889	0.00575438	paqr4b	Significant
[truncated: 14,384 more rows]
